# Supplementary material for: Analysis of sensorineural hearing loss in patients attending an otolaryngology clinic in North Central Nigeria
Source: PLOS Glob Public Health. 2023 Apr 25;3(4):e0000685. doi: 10.1371/journal.pgph.0000685 (PMC10128921; doi:10.1371/journal.pgph.0000685)
Supplement: S1 Data — (XLSX) [file pgph.0000685.s001.xlsx]

## Sheet: Sheet1
					HEARING LOSS STUDY
					PTA RESULT															PTA AVEREAGE		ABG
					FREQUENCY (HERTZ) 250			FREQUENCY (HERTZ) 500		FREQUENCY (HERTZ) 1000		FREQUENCY (HERTZ) 2000		FREQUENCY (HERTZ) 3000		FREQUENCY (HERTZ) 4000		FREQUENCY (HERTZ) 8000
S/NO	AGE	SEX	MONTH	YEAR	R	L	L	R	L	R	L	R	L	R	L	R	L	R	L	R	L	R	L
1	52	F	AUGUST	2010	30	15		25	20	40	25	45	45	50	45	55	50	100	80	41	35	10	10
2	13	M	AUGUST	2010	105	105		110	110	110	110	110	110	110	110	110	110	105	105	>110	>110	40	40
3	47	F	AUGUST	2010	45	105		70	100	95	95	110	110	100	105	95	95	105	105	91	100	30	30
4	26	M	SEPTEMBER	2010	45	90		105	90	110	75	105	75	110	75	110	90	105	105	>108	83	30	25
5	9	F	SEPTEMBER	2010	65	60		70	70	80	85	85	80	65	75	70	70	60	65	76	76	25	25
6	18	M	SEPTEMBER	2010	105	105		110	110	110	110	110	110	110	110	110	110	105	105	>110	>110	40	40
7	38	M	SEPTEMBER	2010	105	95		105	100	110	110	110	110	110	110	110	110	105	105	>110	>108	40	40
8	54	M	SEPTEMBER	2010	80	50		85	70	100	110	105	105	110	110	110	110	105	105	>100	>99	30	30
9	18	M	OCTOBER	2010	90	90		105	100	95	105	90	110	85	110	85	110	100	105	94	>106	30	30
10	8	F	OCTOBER	2010	30	90		15	105	20	100	15	110	15	110	10	110	20	105	15	106		30
11	16	F	OCTOBER	2010	65	25		50	25	50	15	40	10	45	15	50	10	65	20	48	15	40
12	67	F	NOVERMBER	2010	60	40		65	40	70	55	60	60	75	85	85	105	105	105	70	65	35	25
13	58	F	NOVERMBER	2010	25	5		15	5	30	20	50	25	45	30	65	45	90	70	43	24	20
14	77	M	NOVERMBER	2010	40	35		40	40	50	25	60	55	60	45	70	60	85	80	55	45	15	0
15	33	F	NOVERMBER	2010	100	100		110	105	110	105	105	110	110	110	110	110	105	105	>110	106	30	35
16	26	F	DECEMBER	2010	30	105		20	105	15	110	15	110	5	110	15	110	10	105	16	>109		40
17	60	M	DECEMBER	2010	55	0		50	10	40	15	40	15	35	15	50	15	75	30	45	11	20
18	74	F	DECEMBER	2010	70	90		80	80	75	75	60	60	70	60	85	80	95	85	75	69	10	10
19	87	M	DECEMBER	2010	70	70		70	80	80	95	85	110	90	110	90	110	105	105	81	>99	5	20
20	35	F	JANUARY	2011	65	75		60	70	45	60	40	55	40	50	40	55	30	50	46	60	25	30
21	15	F	JANUARY	2011	80	20		95	10	100	0	100	-5	90	-5	95	-5	85	20	>98	<3	10	0
22	68	M	JANUARY	2011	45	55		55	55	65	50	60	55	65	45	60	50	85	70	60	56	10	10
23	58	F	JANUARY	2011	53	30		40	20	40	25	70	35			35	20	65	45	>46	25	10	10
24	32	M	JANUARY	2011	70	90		70	80	65	75	60	65	60	55	75	60	80	70	68	70	10	10
25	65	F	FEBRUARY	2011	100	15		110	20	110	25	110	25	110	35	110	40	105	45	>110	28	15	40
26	35	F	FEBRUARY	2011	20	25		30	30	35	35	35	30	40	40	35	45	35	45	34	35	15	10
27	60	M	FEBRUARY	2011	15	40		20	50	30	105	25	110	30	100	35	110	35	110	28	94	10	40
28	80	F	FEBRUARY	2011	25	35		35	45	45	50	40	55	55	65	55	60	65	80	44	53	15	10
29	16	F	MARCH	2011	45	50		45	45	50	65	60	55	70	90	60	85	50	75	55	63	50	50
30	12	M	MARCH	2011	90	10		110	10	110	15	110	5	105	20	110	15	105	10	>110	20	40
31	44	M	MARCH	2011	45	55		55	55	60	65	40	50	55	50	60	60	55	65	54	58	35	40
32	28	F	MARCH	2011	60	40		70	65	95	75	100	75	110	80	110	85	105	105	94	76	10	5
33	79	M	APRIL	2011	45	40		60	55	70	65	65	65	85	75	110	85	105	95	76	68	10	15
34	49	M	APRIL	2011	80	85		95	100	110	90	110	95	110	110	110	110	105	105	>105	99	30	30
35	14	M	APRIL	2011	40	45		45	45	50	35	55	35	50	45	65	50	65	45	54	41	5	10
36	19	F	APRIL	2011	40	40		45	50	50	55	30	40	45	65	45	55	45	35	43	50	50	50
37	20	M	APRIL	2011	75	75		95	90	110	95	110	80	90	110	100	110	105	105	>106	>91	30	25
38	28	M	MAY	2011	70	30		75	65	75	90	75	95	65	95	75	95	70	90	75	86	20	25
39	33	M	MAY	2011	60	55		80	75	95	95	110	110	110	110	110	110	105	105	99	>98	30	30
40	31	M	MAY	2011	65	65		55	55	50	55	65	50	55	45	45	40	35	35	54	50	10	10
41	40	F	MAY	2011	100	100		110	110	110	110	110	110	110	110	110	110	105	105	>110	>110	40	40
42	27	F	MAY	2011	35	75		40	90	45	95	50	80	55	95	65	100	85	105	50	91	10	30
43	52	F	JUNE	2011	55	100		65	110	85	110	75	110	60	110	70	110	75	110	74	>110	20	40
44	40	F	JUNE	2011	30	20		50	25	60	30	65	30	75	60	95	65	100	80	68	38	30	10
45	27	F	JUNE	2011	70	50		80	50	75	55	60	55	60	50	60	40	65	50	69	50	15	15
46	52	F	JUNE	2011	105	100		110	95	110	95	110	110	110	110	110	110	105	105	>110	>103	35	35
47	40	M	JUNE	2011	50	40		55	55	60	55	50	45	45	40	50	45	60	55	54	40	20	30
48	24	M	JUNE	2011	-5	40		10	55	10	65	5	75	20	90	15	95	5	80	10	73	0	20
49	26	M	JULY	2011	15	85		20	75	25	80	20	90	20	110	20	110	25	105	21	>89		40
50	45	M	JULY	2011	65	25		75	30	85	35	75	25	70	40	60	35	60	40	74	31	10	10
51	44	F	JULY	2011	65	45		80	65	80	75	60	65	65	60	80	65	80	65	75	68	35	35
52	40	F	AUGUST	2011	35	75		50	70	75	75	70	60	60	75	75	95	70	105	68	75	10	30
53	20	F	AUGUST	2011	50	35		55	65	95	95	199	90	100	90	100	90	90	75	88	84	20	20
54	17	M	AUGUST	2011	70	70		100	110	110	110	110	110	110	110	110	110	110	105	>108	>110	40	40
55	70	F	AUGUST	2011	20	60		35	85	70	85	65	80	90	100	85	105	80	100	64	89	30	30
56	13	F	AUGUST	2011	10	5		45	15	55	15	60	10	70	15	80	15	80	15	60	15	15
57	10	F	SEPTEMBER	2011	95	100		105	100	110	105	110	110	110	105	110	105	105	105	>110	>110	30	30
58	56	F	SEPTEMBER	2011	40	65		35	60	30	55	45	65	45	65	45	75	65	95	34	64	5	10
59	77	M	SEPTEMBER	2011	65	80		70	80	100	100	105	110	110	110	110	110	105	105	>96	>100	30	30
60	37	M	SEPTEMBER	2011	65	80		55	65	40	65	35	65	25	50	15	35	25	40	39	58	25	35
61	32	F	SEPTEMBER	2011	20	90		10	110	5	105	5	110	5	110	10	110	5	105	8	>109		30
62	90	F	OCTOBER	2011	45	50		40	55	45	55	50	65	45	55	65	70	90	105	50	61	10	10
63	39	M	OCTOBER	2011	60	60		60	65	45	80	35	85	50	85	80	90	45	75	55	80	10	20
64	65	M	OCTOBER	2011	75	25		95	50	85	65	80	65	90	85	110	85	105	85	>93	66	30	15
65	41	F	OCTOBER	2011	105	100		110	110	110	110	110	110	110	110	110	110	105	105	>110	>110	35	35
66	28	F	OCTOBER	2011	105	30		110	25	110	15	110	10	110	10	105	20	95	30	>110	81	60
67	25	M	OCTOBER	2011	100	5		110	5	110	5	110	5	110	0	110	10	105	10	>110	6	30	30
68	11	F	NOVERMBER	2011	105	30		110	25	105	15	110	10	110	0	110	5	105	0	>109	14	35
69	73	M	NOVERMBER	2011	45	55		35	70	70	85	100	105	100	95	110	110	105	105	>79	>93	25	25
70	7	M	NOVERMBER	2011	100	95		100	105	90	95	90	90	90	90	100	90	105	100	95	95	25	30
71	15	F	NOVERMBER	2011	65	60		75	60	75	65	65	70	60	60	70	60	75	55	71	64	5	5
72	17	F	NOVERMBER	2011	80	30		65	40	60	55	60	70	65	65	70	50	60	60	66	55	15	20
73	9	M	NOVERMBER	2011	90	40		70	30	70	5	70	25	75	20	80	30	70	20	73	20	55
74	25	M	DECEMBER	2011	100	100		105	110	90	110	95	110	95	110	95	110	85	105	96	>110	30	30
75	29	M	DECEMBER	2011	65	5		85	10	95	10	105	10	105	10	110	25	105	40	>99	14	20
76	17	M	DECEMBER	2011	80	80		95	95	95	110	100	110	100	110	110	110	105	105	>100	>106	40	40
77	70	F	MAY	2012	25	25	25	25	25	25	20	20	20	30	20	25	30	50	60	24	23
78	59	M	MAY	2012	15	15	15	15	15	15	25	25	25	30	30	55	35	85	80	28	25
79	38	M	MAY	2012	15	65		15	85	10	70	5	65			-5	65	10	70	<8	71		40
80	20	F	MAY	2012	85	70		80	70	60	35	50	35			45	45	40	40	59	46	40	40
81	49	F	MAY	2012	35	15		25	10	15	5	20	5			15	-5	20	10	21	<5
82	26	M	MAY	2012	15	60		10	65	10	55	5	55	0	50	20	45	20	40	20	55		35
83	42	F	MAY	2012	20	30		15	20	5	15	10	15	5	5	5	10	15	10	<9	15
84	11	M	MAY	2012	70	90		80	90	65	100	65	100			90	100	85	85	>75	>98	45	35
85	35	F	MAY	2012	90	90		90	90	100	100	100	100	100	100	95	95	85	85	>100	>100	45	45
86	34	M	MAY	2012	50	30		60	45	65	50	75	55	70	50	70	50	60	50	68	50	20	0
87	38	F	MAY	2012	15	20		10	20	10	15	10	15	5	15	0	5	5	10	<9	13
88	22	F	MAY	2012	25	90		20	100	0	100	10	100	0	100	5	95	20	95	<9100		45
89	52	F	MAY	2012	60	45		70	45	65	40	60	35	40	25	50	15	70	50	61	34	40	20
90	21	F	MAY	2012	65	90		65	95	55	100	40	70	60	95	80	95	85	85	>50	>90	20	45
91	47	M	MAY	2012	90	80		100	80	100	80	100	75			95	95	85	85	>99	>83	35	35
92	55	F	MAY	2012	80	90		95	95	70	100	70	100	70	90	65	95	85	85	76	>99	50	50
93	27	F	MAY	2012	90	90		95	100	100	95	100	100	100	100	100	100	85	85	>99	>98	40	40
94	35	F	MAY	2012	90	90		100	95	100	100	100	100	100	100	95	95	85	85	>99	>99	40	40
95	32	F	JUNE	2012	90	90		100	95	100	90	100	80	100	70	95	70	85	70	>99	>80	50	50
96	42	F	JUNE	2012	20	10	25	20	25	25	15	20	10	10	10	10	15	10	0	20	15
97	12	M	JUNE	2012	90	90		95	100	100	100	100	100	100	100	95	95	85	85	>96	>99	40	40
98	65	M	JUNE	2012	90	90		100	100	100	100	100	100	100	100	95	95	85	85	>99	>99	45	45
99	55	F	JUNE	2012	45	40		35	40	30	25	35	25	35	35	40	45	60	40	36	33
100	60	F	JUNE	2012	20	25		25	20	15	20	30	25	25	25	25	25	55	30	30	23
101	25	F	JUNE	2012	10	15		10	10	10	10	10	10	0	0	0	5	20	5	<8	<9
102	28	F	JUNE	2012	70	90		70	80	65	75	60	65	60	55	75	60	80	70	68	70	10	10
103	14	M	JUNE	2012	100	95		100	90	80	95	70	70	45	70	55	65	90	90	79	88	55	55
104	34	F	JUNE	2012	55	60		55	60	50	50	55	60	45	35	50	35	40	35	51	51	20	20
105	44	M	JUNE	2012	90	90		100	100	100	100	100	100	100	100	95	95	85	85	>98	>98	40	40
106	85	M	JULY	2012	35	50		35	50	40	50	50	65	70	70	80	75	70	85	49	56	5	5
107	24	F	JULY	2012	70	30		60	15	45	5	30	0	25	0	30	0	30	15	40	<5
108	9	F	JULY	2012	25	20		30	20	30	5	30	5	25	0	25	0	30	20	29	<8
109	53	F	JULY	2012	50	45		45	35	35	55	45	55	45	65	45	70	75	55	40	55	5	5
110	40	M	JULY	2012	90	85		100	85	100	75	100	85	100	85	95	90	85	85	>98	>83	45	45
111	27	F	SEPTEMBER	2012	15	20		10	15	10	5	10	10	10	10	10	10	25	20	10	10
112	28	M	SEPTEMBER	2012	90	90		100	100	100	100	100	100	100	100	95	95	85	85	>100	>100	40	40
113	18	M	SEPTEMBER	2012	65	20		65	25	70	25	100	30	95	25	85	25	85	50	80	31	35	30
114	37	F	SEPTEMBER	2012	20	15		25	10	25	0	20	5	15	-5	25	-10	55	5	24	<4
115	28	F	SEPTEMBER	2012	20	5		10	10	20	10	20	5	5	0	25	5	10	0	19	8
116	16	F	SEPTEMBER	2012	10	20	5	5	10	0	10	10	5	0	-10	0	-5	-5	5	<6	<3
117	32	M	SEPTEMBER	2012	80	20		95	10	100	0	100	-5	100	-5	95	-5	85	20	>98	<3	10	0
118	68	F	SEPTEMBER	2012	45	55		55	55	65	50	60	55	65	45	60	50	85	70	60	56	10	10
119	60	F	SEPTEMBER	2012	30	30		30	30	35	30	40	40	30	30	35	30	70	68	36	33	5	5
120	58	F	SEPTEMBER	2012	55	30		40	20	40	25	70	35			35	20	65	45	>46	25	10	10
121	32	M	SEPTEMBER	2012	70	90		70	80	65	75	60	65	60	55	75	60	80	70	68	70	10	10
122	52	M	OCTOBER	2012	20	25		25	30	70	60	70	65	65	60	60	60	65	60	56	54	5	5
123	20	M	OCTOBER	2012	90	90		100	100	100	70	75	100	100	90	95	95	85	85	>99	>85	40	40
124	47	M	OCTOBER	2012	65	70		65	75	70	75	80	80	70	70	80	80	85	85	73	78	5	5
125	25	M	OCTOBER	2012	25	35		25	35	25	40	10	50	5	60	5	75	15	80	16	50	20	10
126	55	F	OCTOBER	2012	35	35		20	30	25	10	15	10	15	10	25	25	25	25	21
127	37	F	OCTOBER	2012	15	15		10	5	5	5	10	0	5	0	15	-5	30	10	>8
128	66	M	OCTOBER	2012	90	60		100	60	100	65	100	65	100	65	95	60	85	70	>99	63	5	10
129	35	M	OCTOBER	2012	85	90		100	100	100	100	95	100	85	100	95	95	85	85			5	0
130	40	M	OCTOBER	2012	100	30		100	35	100	45	100	40	100	40	100	45	100	65	100	41	0	15
131	53	M	OCTOBER	2012	30	25		25	15	10	10	15	10	5	0	0	-5	5	-10	<13	<9
132	30	F	OCTOBER	2012	90	90		100	100	100	100	100	100	100	85	95	95	85	85	>99	>99	40	40
133	9	M	OCTOBER	2012	20	50		15	60	45	70	75	100	75	100	85	95	85	85	55	81	25	40
134	78	M	OCTOBER	2012	25	30		45	35	45	35	30	40	30	35	30	50	60	70	38	40	5	5
135	42	F	OCTOBER	2012	80	80		70	80	70	75	75	75	75	75	85	80	80	75	75	78	15	15
136	27	M	OCTOBER	2012	15	85		15	95	15	100	5	100	10	100	5	85	20	85	10	>99		40
137	14	F	NOVERMBER	2012	40	45		55	55	90	80	95	90	100	100	95	95	85	85	>84	>81	35	35
138	15	M	NOVERMBER	2012	25	20		15	10	5	0	20	5	10	0	0	5	20	0	<10	<5
139	80	F	NOVERMBER	2012	25	45		20	35	20	30	35	45	35	55	35	50	85	60	28	43	0	0
140	16	F	NOVERMBER	2012	85	35		100	70	100	100	100	100	100	100	95	95	85	85	>99	>91	40	40
141	26	F	NOVERMBER	2012	15	20		10	15	10	15	20	0	5	-5	0	5	20	0	<11	<6
142	25	F	NOVERMBER	2012	85	85		90	90	100	100	100	100	100	100	95	95	85	85	>96	>96	0	0
143	30	F	NOVERMBER	2012	70	70		50	55	20	20	20	20	10	15	10	0	10	10	25	24	5	10
144	25	M	NOVERMBER	2012	75	20		70	20	75	20	90	20			90	15	85	35	>81	81
145	9	F	NOVERMBER	2012	90	90		100	100	100	100	100	100	100	100	95	95	95	95	>99	>99	45	45
146	29	F	NOVERMBER	2012	20	30		10	25	5	30	0	40	0	55	10	55	15	40	9	38		30
147	30	F	NOVERMBER	2012	40	70		40	65	50	50	65	60	50	55	45	60	85	65	50	<60	0	0
148	9	F	NOVERMBER	2012	65	75		75	80	80	90	95	95	100	100	95	95	85	85	86	90	40	40
149	26	F	DECEMBER	2012	90	90		100	100	100	100	100	95	100	95	95	95	85	85	<99	<99	35	30
150	43	M	DECEMBER	2012	75	70	100	85	85	95	95	100	90	80	80	95	90	85	85	>94	90	40	40
151	40	F	DECEMBER	2012	45	65		45	55	40	50	45	45	25	30	20	20	35	30	<38	<43	5	5
152
153
154	65	F	OCTOBER	2014	15	25		45	30	25	35	25	45	20	40	30	50	35	95	33	44	15	20
155	57	M	OCTOBER	2014	-5	30		5	45	20	75	30	90	30	95	40	100	70	105	24	78	5	10
156	37	M	OCTOBER	2014	15	25		45	30	25	35	45	45	20	40	30	50	35	95	33	44	15	20
157	61	F	OCTOBER	2014	0	5		5	5	25	15	25	30	30	35	35	35	60	75	23	21	15	15
158	49	F	SEPTEMBER	2014	65	50		55	50	50	50	30	40	35	45	30	40	55	60	41	45	20	20
159	35	M	SEPTEMBER	2014	55	40		70	30	80	50	75	50	90	45	100	50	95	65	81	45	40	15
160	42	M	SEPTEMBER	2014	0	20		10	35	20	40	20	35	20	40	30	50	55	50	20	40	30	10
161	28	M	SEPTEMBER	2014	30	0		45	10	55	15	45	15	35	10	60	15	70	20	51	14		40
162	45	M	SEPTEMBER	2014	10	50		25	60	40	90	40	95	50	110	50	110	60	105	39	>89	10	40
163	45	F	OCTOBER	2014	80	40		100	50	110	50	110	110	110	100	110	105	105	105	>108	80	45	40
164	60	F	OCTOBER	2014	15	35		25	45	35	35	35	55	35	50	45	60	100	85	35	48	15	20
165	27	M	OCTOBER	2014	35	-5		50	5	60	-5	55	10	65	65	95	75	40	45	65	25	45	40
166	40	F	OCTOBER	2014	40	80		55	95	65	85	90	110	110	110	110	110	105	105	>80	>100	40	40
167	40	M	OCTOBER	2014	5	5		15	15	25	25	45	40	60	60	55	60	50	45	35	35	5	15
168	50	M	OCTOBER	2014	5	10		15	20	30	30	30	30	30	30	30	25	50	65	26	28	10	10
169	22	M	OCTOBER	2014	95	35		100	40	105	65	100	55	105	65	95	70	105	75	100	56	35	5
170	48	F	OCTOBER	2014	5	5		25	10	20	20	15	15	35	20	35	20	35	20	23	19	20	20
171	13	F	AUGUST	2014	100	100		110	110	110	110	110	110	110	110	110	110	105	105	>110	>110	40	40
172	5	F	AUGUST	2014	95	100		95	100	95	105	90	100	110	110	110	110	110	110	98	104	30	30
173	7	F	AUGUST	2014	110	95		110	95	110	110	110	110	110	110	110	110	105	105	>110	>110	40	40
174	27	F	AUGUST	2014	5	10		15	40	20	30	20	25	30	30	25	40	40	20	20	38	10	5
175	47	M	AUGUST	2014	80	75		105	85	110	110	110	110	110	110	110	110	105	105	>109	>104	40	40
176	59	F	AUGUST	2014	95	15		110	30	110	35	90	50	95	80	95	95	105	90	101	53	25	20
177	44	M	SEPTEMBER	2014	0	45		10	50	10	40	15	30	20	25	25	25	20	25	15	36		15
178	41	F	SEPTEMBER	2014	100	100	110	110	110	110	110	110	110			110	110	110	110	>110	>110	40	40
179	50	F	SEPTEMBER	2014	65	55		80	75	105	105	95	100	110	105	110	105	105	105	>108	96	35	35
180	34	M	SEPTEMBER	2014	0	35		10	40	20	60	20	55	25	75	25	85	35	70	19	60	0	40
181	53	M	SEPTEMBER	2014	0	0		10	20	20	25	15	20	35	25	30	35	20	30	19	25
182	57	F	SEPTEMBER	2014	10	10		20	15	25	35	30	35	40	50	50	60	50	60	31	41	15	15
183	43	F	SEPTEMBER	2014	20	15	25	25	25	50	45	50	50	60	55	60	60	75	65	54	45	20	20
184	69	F	SEPTEMBER	2014	15	65		20	65	45	80	40	70	50	70	50	60	70	100	<39	>68	20	30
185	37	F	SEPTEMBER	2014	100	100		110	105	110	95	110	90	110	95	110	95	105	90	>110	96	40	25
186	34	M	SEPTEMBER	2014	0	60		10	70	10	75	5	70	15	80	15	80	20	80	10	74		35
187	26	M	SEPTEMBER	2014	10	45		15	65	20	65	20	45	20	50	20	60	15	80	19	61		30
188	80	M	SEPTEMBER	2014	30	95		40	90	50	85	50	75	60	85	60	85	55	95	50	86	10	15
189	36	M	SEPTEMBER	2014	85	75		100	105	110	110	120	110	120	110	120	110	115	105	>107	>109	50	40
190	81	M	SEPTEMBER	2014	15	15		25	25	35	40	50	55	55	75	60	80	60	85	43	50	10	5
191	81	F	SEPTEMBER	2014	0	0		15	20	60	60	70	70	80	85	80	85	75	75	60	59	15	20
192	42	M	SEPTEMBER	2014	30	10		10	10	15	15	15	40	35	40	40	50	45	75	20	29		10
193	14	F	SEPTEMBER	2014	40	60		45	70	40	60	40	55	45	65	50	70	30	65	44	64	10	5
194	86	M	SEPTEMBER	2014	40	35		50	50	60	60	60	65	75	75	70	75	95	95	60	63	20	15
195	35	M	SEPTEMBER	2014	-5	100		5	110	15	110	25	110	20	110	15	110	30	105	15	>110		45
196	38	M	SEPTEMBER	2014	0	0		10	10	20	10	15	15	20	15	30	20	70	70	19	16	20	10
197	44	F	OCTOBER	2014	20	0		20	5	25	20	20	15	20	20	25	20	15	25	23	15
198	21	M	OCTOBER	2014	65	50		65	55	60	60	80	65	90	80	65	60	65	55	68	60	10	10
199	30	M	OCTOBER	2014	25	50		30	60	30	70	40	80	45	90	55	90	50	95	39	75	25	15
200	22	M	OCTOBER	2014	100	50		110	60	110	65	110	60	110	65110	65	105	70	70	>110	63	40	10
201	60	F	OCTOBER	2014	75	100		90	110	75	110	110	110	110	110	110	110	105	105	>96	>110	40	40
202	31	M	OCTOBER	2014	65	110		65	110	65	110	65	110	65	110	65	110	65	110	65	110	40	40
203	32	F	OCTOBER	2014	110	110	110	110	110	110	110	110	110	110	110	110	110	110	110	>110	>110	45	45
204	31	F	OCTOBER	2014	45	50		55	60	70	45	45	50	35	45	35	45	50	60	51	49	40	40
205	60	F	OCTOBER	2014	50	45		60	75	60	75	65	70	75	70	80	75	85	80	66	74	15	20
206	75	M	OCTOBER	2014	20	15		40	35	65	65	65	70	70	80	65	85	85	90	61	61	5	20
207	12	M	AUGUST	2014	75	80		95	95	110	100	110	110	110	110	110	110	105	105	>106	>104	40	40
208	9	F	SEPTEMBER	2014	100	100		110	110	110	110	110	110	110	110	110	110	105	105	>110	>110	40	40
209	20	F	SEPTEMBER	2014	95	10		15	105	110	25	100	20	110	10	110	20	105	25	>106	20	50
210	65	M	SEPTEMBER	2014	30	40		35	45	55	55	65	60	65	75	70	90	85	100	56	63	25	25
211	49	M	SEPTEMBER	2014	95	95		105	105	110	110	100	100	110	100	110	110	105	95	>109	>106	35	30
212	49	F	SEPTEMBER	2014	65	50		55	50	50	50	30	40	35	45	30	40	55	60	41	45	25	20
213	13	M	SEPTEMBER	2014	80	55		95	70	75	75	55	70			50	75	70	80	69	70	10	10
214	70	M	OCTOBER	2014	65	75		75	85	70	80	65	70	60	70	65	75	85	80	69	78	15	15
215	16	M	OCTOBER	2014	0	40		0	30	5	30	10	35	15	55	10	45	10	50	<4	35		40
216	25	M	OCTOBER	2014	90	85		100	100	110	110	110	110	110	110	110	110	105	105	>108	>108	40	40
217	21	M	OCTOBER	2014	100	75		110	85	110	85	110	90	110	85	110	95	95	90	>110	89	40	40
218	55	M	OCTOBER	2014	20	0		40	10	50	25	55	40	65	60	60	60	70	65	51	34	10	10
219	57	M	NOVERMBER	2014	10	25		20	30	25	30	25	35	35	40	25	45	25	40	24	35	15	20
220	16	M	NOVERMBER	2014	60	50		70	60	75	70	40	30	40	30	50	35	50	40	59	49	15	10
221	23	M	NOVERMBER	2014	95	5		110	20	110	20	110	20	110	55	110	60	105	35	>110	30	50	5
222	9	F	NOVERMBER	2014	45	35		65	45	70	60	65	40	45	45	60	55	50	55	65	50	65	40
223	20	F	NOVERMBER	2014	75	25		85	25	95	35	85	30	85	35	85	45	90	30	88	34	20	10
224	14	M	NOVERMBER	2014	10	25		20	30	25	30	25	35	35	40	25	45	25	40	24	35	15	20
225	69	F	NOVERMBER	2014	85	30		90	35	100	45	90	50	100	70	100	70	90	65	95	55	30	15
226	66	M	NOVERMBER	2014	50	30		65	60	70	75	65	65	65	65	70	75	60	70	68	69	15	15
227	60	F	NOVERMBER	2014	5	30		15	30	35	55	30	65	45	75	50	95	100	100	33	61	15	10
228	50	F	NOVERMBER	2014	5	0		15	15	25	20	30	30	55	40	60	55	75	55	33	30	0	5
229	51	M	NOVERMBER	2014	-5	30		10	25	10	30	10	25	15	30	20	35	25	30	14	29		25
230	45	M	NOVERMBER	2014	75	90		85	100	95	110	85	110	110	110	110	110	105	105	94	>110	20	40
231	64	M	NOVERMBER	2014	15	15		30	25	50	45	55	45	65	60	65	70	80	90	50	46	10	10
232	62	F	NOVERMBER	2014	30	75		25	70	20	65	20	50	15	65	20	55	60	80	21	58		40
233	21	M	NOVERMBER	2014	35	80		40	85	90	95	100	100	100	100	105	110	105	105	84	98	30	30
234	72	M	NOVERMBER	2014	35	80		40	90	55	105	50	100	55	105	55	110	80	100	51	101	5	40
235	12	F	DECEMBER	2014	65	60		75	75	80	80	75	85	80	85	75	85	40	65	75	81	20	20
236	55	F	DECEMBER	2014	90	15		105	25	105	20	95	35	105	35	95	30	105	35	100	30	45	10
237	10	F	DECEMBER	2014	45	65		50	70	45	70	40	60	50	70	45	65	35	70	45	66	45	50
238	25	M	DECEMBER	2014	95	5		105	10	90	20	110	10	110	20	110	25	105	15	>104	16	40
239	14	M	DECEMBER	2014	40	5		50	20	40	15	40	20	35	25	45	30	45	50	44	21	30
240	67	F	DECEMBER	2014	65	50		90	70	95	95	80	85	75	80	75	85	70	105	85	84	15	20
241	62	M	DECEMBER	2014	30	5		50	20	50	20	35	15	50	25	50	25	75	35	46	20	10	10
242	58	F	DECEMBER	2014	35	30		50	45	65	45	45	35	60	40	65	60	100	100	56	46	35	30
243	41	M	DECEMBER	2014	15	10		25	20	20	30	15	25	15	15	15	15	25	35	19	23	20	25
244	65	M	DECEMBER	2014	10	0		25	15	30	15	40	40	75	70	80	70	95	55	44	35	15	15
245	8	M	DECEMBER	2014	35	30		50	65	60	70	60	70	70	80	75	80	75	80	61	71	10	15
246	63	M	DECEMBER	2014	20	20		40	35	55	50	50	55	50	60	55	65	60	80	50	51	10	10
247	70	M	DECEMBER	2014	40	15		55	30	65	50	65	50	80	60	80	60	85	70	66	48	10	10
248	44	M	DECEMBER	2014	25	55		55	85	80	95	85	100	90	105	95	105	90	105	79	96	20	30
249	53	F	DECEMBER	2014	15	10		25	10	35	20	40	35	60	55	65	60	70	65	41	34	15	15
250	11	F	JANUARY	2015	105	100		110	110	110	110	110	110	110	110	110	110	105	105	>110	>110	40	40
251	84	M	JANUARY	2015	10	30		25	45	40	55	40	80	50	75	65	90	65	90	41	66	5	20
252	35	F	JANUARY	2015	85	85		95	90	100	100	100	105	100	105	95	105	90	100	98	100	30	30
253	7	M	JANUARY	2015	15	10		25	20	25	30	25	35	45	35	45	35	60	20	30	30	15	15
254	62	F	JANUARY	2015	40	40		45	45	55	45	45	45	55	85	55	80	90	85	50	54	30	35
255	8	F	JANUARY	2015	40	15		50	25	60	65	60	60	70	55	70	60	25	55	60	55	20	20
256	56	F	JANUARY	2015	40	30		40	40	40	50	35	60	50	70	45	70	50	50	40	55	20	25
257	34	M	JANUARY	2015	100	85		110	70	110	80	110	80	110	85	110	90	105	90	>110	80	15	15
258	27	M	JANUARY	2015	85	50		95	70	110	85	95	60	100	75	100	75	100	75	100	73	40	30
259	43	F	JANUARY	2015	65	10		70	15	65	25	55	35	40	35	40	25	35	25	58	25	20
260	25	M	JANUARY	2015	80	75		95	95	105	110	110	110	110	110	110	110	105	105	>105	>106	40	40
261	32	F	JANUARY	2015	0	0		10	5	20	20	10	20	15	10	15	10	15	15	14	14	0	0
262	37	M	JANUARY	2015	80	85		80	95	80	100	95	100	100	105	105	105	105	105	90	101	30	30
263	63	F	JANUARY	2015	90	75		85	80	100	85	90	85	100	75	95	90	95	95	93	85	55	55
264	42	F	FEBRUARY	2015	5	50		25	65	20	75	5	70	15	80	20	65	15	35	18	66	0	20
265	50	M	FEBRUARY	2015	0	20		5	20	20	20	15	25	20	40	25	90	50	85	16	39	0	20
266	37	F	FEBRUARY	2015	80	75		95	95	105	110	110	110			110	110	90	105	>105	>106	30	35
267	60	M	FEBRUARY	2015	5	25		20	35	35	45	30	40	50	70	55	70	55	95	35	48	20	20
268	25	F	FEBRUARY	2015	75	40		85	70	70	65	65	30	45	35	55	40	30	30	69	51	15	15
269	20	M	FEBRUARY	2015	45	40		50	35	40	50	40	50	55	65	55	60	60	65	46	49	5	5
270	10	M	FEBRUARY	2015	15	70		15	80	20	95	5	105	5	100	15	110	15	105	14	98		55
271	28	F	FEBRUARY	2015	45	55		50	55	45	45	30	45	70	75	85	85	100	105	53	58	10	10
272	36	M	FEBRUARY	2015	25	30		65	70	90	105	80	95	80	100	75	95	85	100	78	91	20	25
273	17	M	FEBRUARY	2015	100	15		105	25	105	25	110	25	110	40	110	40	110	55	>108	31	40	25
274	90	F	FEBRUARY	2015	45	30		55	55	40	50	45	45	45	60	55	65	80	95	49	54	5	5
275	36	F	FEBRUARY	2015	15	55		10	60	20	60	10	35	25	50	20	50	15	50	15	51		45
276	26	M	FEBRUARY	2015	45	55		55	70	80	90	80	80	75	85	75	90	75	95	69	83	20	20
277	40	M	FEBRUARY	2015	75	70		95	95	110	110	110	110	110	110	110	110	105	105	>106	>106	40	40
278	23	F	FEBRUARY	2015	40	40		50	50	65	65	60	65	65	65	70	70	85	85	61	63	5	10
279	79	M	FEBRUARY	2015	45	40		60	55	70	65	65	65	85	75	110	85	105	95	76	68	10	15
280	14	M	FEBRUARY	2015	40	45		45	45	50	35	55	35	60	45	65	50	65	45	54	41	5	10
281	73	M	FEBRUARY	2015	5	10		25	30	25	25	40	40	40	45	40	40	40	40	33	34	5	5
282	49	M	FEBRUARY	2015	80	85		95	100	110	90	110	95	110	110	110	110	105	105	>106	99	35	35
283	36	F	FEBRUARY	2015	75	95		100	105	105	110	100	105	110	110	110	110	105	105	>104	>108	40	40
284	43	F	FEBRUARY	2015	5	15		10	25	20	30	15	30	20	40	15	40	10	25	15	31		20
285	19	F	FEBRUARY	2015	40	40		45	50	50	55	30	40	50	65	45	55	40	30	43	50	50	45
286	39	M	FEBRUARY	2015	5	0		15	10	20	20	20	20	20	20	35	25	35	30	20	16
287	24	F	FEBRUARY	2015	5	10		15	20	20	30	15	35	15	45	15	40	25	40	14	31		30
288	20	M	FEBRUARY	2015	75	75		95	90	110	95	110	80	95	110	100	110	105	105	>106	>91	30	25
289	37	M	MARCH	2015	65	100		70	110	65	110	60	110	45	110	50	110	55	105	62	>110	10
290	19	F	MARCH	2015	100	30		110	30	110	20	110	20	110	20	110	30	105	25	>110	25	40
291	67	M	MARCH	2015	100	100		110	110	110	110	110	110	110	110	110	110	105	105	>110	>110	40	40
292	30	M	MARCH	2015	15	70		20	75	15	85	15	80	20	85	20	85	20	100	18	83		50
293	30	F	MARCH	2015	90	0		110	10	110	25	110	35	110	40	110	40	105	35	>110	28	5	40
294	37	M	MARCH	2015	5	0		10	15	15	15	25	25	25	40	10	30	20	25	15	21
295	50	F	MARCH	2015	20	35		40	35	60	30	45	35	55	40	35	45	35	40	45	36	25	20
296	60	F	MARCH	2015	10	5		20	20	15	20	30	40	40	40	50	40	55	55	29	30	5	5
297	45	F	MARCH	2015	70	75		85	90	85	110	100	110	105	105	105	110	105	105	>94	>105	30	35
298	37	F	MARCH	2015	100	5		110	10	110	20	110	10	110	15	110	15	105	25	>110	14	50
299	60	M	MARCH	2015	15	40		20	50	30	105	25	110	30	110	35	110	40	110	28	94	10	40
300	8	M	MARCH	2015	10	15		15	10	20	10	15	10			20	5	20	20	18	9
301	65	F	MARCH	2015	100	15		110	20	110	25	110	25	110	45	110	40	105	45	>110	28	15	40
302	28	F	MARCH	2015	0	0		5	10	15	15	15	15	25	20	25	25	20	30	15	15
303	52	F	MARCH	2015	0	5		15	15	15	20	25	20	20	20	35	35	35	25	23	23
304	35	F	MARCH	2015	20	25		30	30	35	35	35	30	40	40	35	45	35	45	34	35	15	10
305	89	F	MARCH	2015	25	35		35	45	45	50	40	55	55	65	55	60	65	80	44	53	15	15
306	36	F	MARCH	2015	100	60		105	110	90	110	110	110	110	110	110	110	105	105	>109	>98	40	40
307	16	F	MARCH	2015	45	50		45	45	50	65	60	55	70	90	60	85	50	75	55	63	50	50
308	28	F	MARCH	2015	0	20		5	35	5	40	10	40	15	65	20	60	5	35	10	44		30
309	34	F	MARCH	2015	-5	0		10	5	20	20	5	10	30	20	30	20	35	20	16	14
310	11	F	MARCH	2015	90	5		110	10	110	15	110	5	110	20	110	15	105	10	>110	20	50
311	27	F	MARCH	2015	5	0		15	10	15	15	40	40	55	55	50	45	20	15	30	28	10	10
312	34	F	MARCH	2015	10	35		20	55	35	65	40	35	35	55	25	50	35	45	29	51	10	15
313	28	F	MARCH	2015	60	45		70	65	95	75	100	75	110	80	110	85	105	105	94	76	10	10
314	55	M	JANUARY	2016	-10	0		15	25	15	55	15	25	25	40	30	30	35	30	19	34	10	15
315	45	F	JANUARY	2016	15	15		25	25	20	25	25	15	45	30	40	30	50	35	28	24	20	15
316	36	M	JANUARY	2016	-10	10		5	20	10	25	5	25	25	30	25	35	20	20	11	26
317	44	M	JANUARY	2016	45	55		55	55	60	65	40	50	55	50	60	60	55	65	54	58	35	40
318	56	M	JANUARY	2016	5	10		15	15	20	20	25	35	35	40	40	35	60	55	25	26	15	15
319	10	M	JANUARY	2016	25	20		40	40	45	55	55	60	65	65	70	65	70	75	53	53	5	10
320	14	F	JANUARY	2016	20	0		85	10	110	10	110	10	110	15	110	15	105	20	>104	11	50
321	53	F	JANUARY	2016	85	95		95	110	95	105	90	100	95	110	95	105	85	95	94	106	25	30
322	53	F	JANUARY	2016	15	-5		25	10	25	15	30	25	40	35	45	25	55	25	30	19	20
323	33	M	JANUARY	2016	-5	30		10	20	10	55	15	70	25	80	20	80	35	80	14	56		30
324	54	F	JANUARY	2016	0	-5		5	10	10	15	5	20	20	20	30	20	30	20	13	16
325	26	M	JANUARY	2016	45	-5		50	5	50	10	50	5	65	10	70	15	80	15	55	10	15
326	54	F	JANUARY	2016	5	10		20	20	20	25	25	20	25	20	20	20	60	35	21	21
327	21	F	JANUARY	2016	50	80		70	100	75	110	65	105	70	105	70	110	95	95	70	>104	10	40
328	17	F	JANUARY	2016	35	40		35	50	35	55	35	55	35	65	35	65	40	60	35	56	30	30
329	30	F	JANUARY	2016	10	100		15	110	20	110	5	110	10	110	20	110	25	105	16	>110		50
330	48	M	JANUARY	2016	60	55		80	70	90	105	95	110	110	110	110	110	105	105	>94	>99	20	10
331	14	F	JANUARY	2016	90	85		95	105	95	105	85	100	95	100	100	100	100	105	93	103	20	20
332	53	F	JANUARY	2016	0	5		10	15	20	20	30	35	35	40	30	45	25	40	23	29		10
333	28	M	JANUARY	2016	50	85		75	95	110	110	110	110	110	110	110	110	105	105	>101	>106	50	50
334	18	M	JANUARY	2016	55	70		60	95	40	105	35	100	55	95	65	100	75	90	58	100	5	35
335	20	F	JANUARY	2016	80	80		95	100	95	110	90	105	105	105	110	110	105	105	>95	106	35	35
336	41	F	JANUARY	2016	85	30		105	70	110	80	110	110	110	110	110	110	105	105	>109	>93	40	40
337	50	M	JANUARY	2016	35	35		45	40	55	60	40	35	40	40	55	50	65	45	49	46	30	30
338	45	F	JANUARY	2016	5	5		10	15	15	15	10	10	30	20	25	20	40	30	15	15
339	17	F	JANUARY	2016	40	40		45	40	45	40	50	40	55	40	60	45	70	45	50	40	5	5
340	41	M	JANUARY	2016	10	10		10	15	15	15	10	10	30	20	25	20	40	30	15	15
341	23	F	FEBRUARY	2016	5	30		5	25	10	35	10	55			10	40	10	40	8	39		40
342	30	F	FEBRUARY	2016	55	50		60	65	65	70	60	60			75	85	100	95	65	70	55	55
343	23	M	FEBRUARY	2016	40	45		45	55	20	40	20	45	35	40	45	45	40	45	33	46	10	10
344	23	F	FEBRUARY	2016	95	30		105	40	110	35	110	75	110	110	110	110	105	105	>109	>74	40	40
345	56	F	FEBRUARY	2016	35	0		40	5	50	20	50	25	45	20	50	30	50	25	45	20	25	10
346	65	M	FEBRUARY	2016	25	100		25	110	40	110	50	110	45	110	55	110	65	105	43	>110	10	50
347	27	M	FEBRUARY	2016	100	10		110	10	110	15	110	20	110	25	110	25	105	20	>110	18	60
348	42	F	FEBRUARY	2016	10	5		25	10	25	25	40	40	55	50	50	55	60	55	35	33	5	5
349	44	M	FEBRUARY	2016	-5	25		0	35	10	55	15	75	25	95	25	100	25	95	14	66		15
350	12	M	FEBRUARY	2016	40	40		50	55	55	65	45	55	50	55	50	60	40	60	50	59	40	45
351	33	F	FEBRUARY	2016	15	25		25	55	25	105	10	105	20	110	20	110	20	105	20	>94		30
352	40	F	FEBRUARY	2016	95	60		105	70	110	70	110	70	110	70	110	60	105	65	>109	68	40	10
353	68	M	FEBRUARY	2016	30	20		45	45	55	50	55	60	65	70	60	65	70	65	54	55	20	20
354	44	F	FEBRUARY	2016	5	5		25	20	45	30	65	35	65	35	80	55	70	65	58	35	10	5
355	35	F	FEBRUARY	2016	10	20		20	20	35	15	30	20	30	15	45	15	50	5	33	18	5
356	7	M	FEBRUARY	2016	25	30		45	40	45	40	30	25	30	20	35	25	30	45	36	35	30	35
357	42	M	FEBRUARY	2016	75	75		90	90	110	95	100	85	110	95	110	105	105	105	>103	94	30	20
358	71	M	FEBRUARY	2016	0	20		25	45	40	60	35	60	50	60	35	60	45	50	34	56	20	20
359	30	F	MARCH	2016	0	25		10	30	14	45	10	25	20	30	20	40	20	40	14	35		20
360	52	F	MARCH	2016	5	-5		10	5	15	15	10	10	20	20	20	25	45	40	14	14
361	40	F	MARCH	2016	25	20		35	35	65	35	55	40	55	40	55	45	105	50	53	39	15	15
362	58	F	MARCH	2016	75	5		85	15	100	15	90	10	110	15	110	225	105	40	>94	16	50
363	67	F	MARCH	2016	65	65		95	90	105	100	105	95	110	110	110	110	105	105	>99	>104	35	25
364	65	M	MARCH	2016	10	5		15	20	35	30	30	35	45	40	40	50	25	40	30	35	5	10
365	65	F	MARCH	2016	100	95		110	100	110	105	100	90	110	100	110	100	105	95	>108	99	40	30
366	9	F	MARCH	2016	100	100		110	110	110	110	110	110	110	110	110	110	105	105	>110	>110	40	40
367	21	F	MARCH	2016	100	15		110	10	110	15	105	10	110	20	110	25	105	25	>110	15	55
368	39	F	MARCH	2016	20	5		30	15	35	25	40	30	60	30	75	20	55	15	45	23	25	10
369	37	M	MARCH	2016	45	40		50	50	50	65	25	50	45	60	60	70	75	75	46	59	10	10
370	20	F	MARCH	2016	80	10		95	10	110	10	110	10	110	15	110	15	105	5	>106	11	55
371	26	F	MARCH	2016	35	50		35	55	30	55	25	35	65	50	55	60	45	60	36	51	30	35
372	45	M	MARCH	2016	0	100		5	105	20	100	25	110	30	110	35	110	30	105	21	>101	15	50
373	28	F	MARCH	2016	60	45		70	65	95	75	100	75	110	80	110	85	105	105	>94	76	10	15
374	34	F	MARCH	2016	10	35		20	55	35	65	40	35	35	55	25	50	35	45	29	51	5	10
375	10	F	APRIL	2016	30	10		25	15	30	15	55	20	50	30	55	40	70	55	43	23	15	15
376	52	F	APRIL	2016	5	80		10	100	10	110	20	110	15	110	25	110	25	105	16	>108		45
377	90	F	APRIL	2016	100	15		110	30	110	40	110	55	110	60	110	70	105	80	>110	49	40	10
378	29	F	APRIL	2016	0	85		10	105	20	110	20	110	25	110	30	110	40	105	20	>109	10	40
379	45	M	APRIL	2016	5	25		10	30	25	50	10	55	20	75	15	85	25	70	15	55	5	20
380	55	F	APRIL	2016	100	80		105	110	110	110	110	110	110	110	110	110	105	105	>109	>110	40	40
381	55	F	APRIL	2016	45	40		55	50	60	55	45	55	60	65	70	75	80	95	51	60	10	5
382	71	M	APRIL	2016	15	100		20	110	35	110	30	110	50	110	45	110	70	105	33	>110	15	40
383	5	M	APRIL	2016	100	100		110	110	110	110	110	110	110	110	110	110	105	105	>100	>108	40	40
384	35	F	MAY	2016	25	10		25	20	35	25	35	20	40	25	35	25	45	20	33	23	25
385	26	M	MAY	2016	75	75		100	105	110	110	105	110	105	110	110	110	105	105	>106	>109	40	40
386	18	F	MAY	2016	80	75		90	75	90	75	90	105	100	110	110	105	105	105	95	90	30	35
387	51	M	MAY	2016	0	15		5	25	10	35	15	35	25	50	20	50	15	55	13	36		25
388	11	F	MAY	2016	50	55		60	90	70	110	80	110	90	110	85	110	80	105	74	>105	15	40
389	50	F	MAY	2016	35	75		40	90	45	95	50	80	55	95	65	100	85	105	50	91	10	30
390	15	F	JUNE	2016	55	100		65	110	85	110	75	110	65	110	70	110	70	105	74	>110	20	40
391	45	F	JUNE	2016	30	20		50	25	60	30	65	30	75	60	95	65	100	80	68	38	30	10
392	40	M	JUNE	2016	50	40		55	55	60	55	50	45	45	40	50	45	60	55	54	40	30	30
393	24	M	JUNE	2016	-5	45		10	55	10	65	5	75	20	90	15	95	5	80	10	73		20
394	45	M	JUNE	2016	70	25		75	30	85	35	75	25	70	40	60	35	60	40	74	31	10	10
395	44	F	JUNE	2016	5	0		25	20	30	35	30	35	30	40	35	35	25	20	30	31	10	10
396	13	F	JUNE	2016	15	5		45	15	55	15	60	10	70	15	80	15	80	15	60	14	15
397	73	M	JUNE	2016	50	50		70	45	85	45	75	50	90	55	95	60	105	105	81	50	30	30
398	49	F	JUNE	2016	65	50		80	65	80	75	60	65	65	60	80	65	80	65	75	68	35	35
399	45	F	JUNE	2016	0	-5		15	20	30	25	35	35	30	40	30	40	35	35	28	30	10	10
400	20	F	JUNE	2016	50	40		55	65	95	95	100	90	100	90	100	90	90	75	88	84	30	20
401	65	F	JUNE	2016	20	10		20	20	30	40	40	45	60	65	65	65	80	60	39	43	10	10
402	65	F	JUNE	2016	25	30		30	40	35	55	55	70	60	85	75	95	95	100	49	65	0	5
403	70	F	OCTOBER	2016	20	70		35	85	70	85	65	80	90	100	85	105	80	105	64	89	30	30
404	17	F	OCTOBER	2016	70	70		100	110	110	110	110	110	110	110	110	110	105	105	>108	>110	40	40
405	60	F	OCTOBER	2016	85	30		80	30	75	25	90	30	90	40	100	45	105	55	86	33	25	20
406	20	M	OCTOBER	2016	55	45		65	55	75	60	65	60	80	65	85	70	60	45	73	61	50	40
407	20	M	OCTOBER	2016	15	0		15	5	20	20	25	30	20	30	20	25	10	15	20	20
408	22	F	OCTOBER	2016	10	5		15	5	40	20	50	15	60	20	75	10	85	10	45	13	30	10
409	65	M	OCTOBER	2016	65	100		70	110	75	110	60	80	60	80	55	75	60	80	65	94	10	30
410	79	F	OCTOBER	2016	15	15		20	25	55	50	60	60	55	60	60	60	75	65	49	49	10	15
411	23	M	OCTOBER	2016	0	20		10	25	15	25	15	30	15	35	20	45	25	60	15	31
412	49	F	OCTOBER	2016	15	15		25	25	25	20	25	20	30	20	30	35	55	30	28	25	15	15
413	39	F	OCTOBER	2016	45	5		35	10	25	20	35	15	45	20	45	25	65	40	39	18	30
414	52	M	OCTOBER	2016	65	65		75	80	80	75	80	75	95	85	80	85	75	90	79	79	35	60
415	66	F	OCTOBER	2016	5	0		20	20	30	20	35	25	45	40	50	45	55	50	34	28	10	15
416	40	M	OCTOBER	2016	35	30		45	30	110	20	95	15	110	40	110	60	105	75	65	31	35	15
417	54	M	OCTOBER	2016	35	20		35	35	50	35	35	25	40	20	35	25	45	25	39	31	39	31
418	53	F	OCTOBER	2016	65	55		70	65	65	65	60	60	65	60	60	55	50	45	64	61	10	15
419	50	F	OCTOBER	2016	20	65		45	75	60	55	70	65	30	65	20	95	40	95	49	73	10	30
420	22	M	OCTOBER	2016	100	10		110	20	110	10	110	10	110	20	110	20	105	15	20	>110	40	-
421	62	M	OCTOBER	2016	35	45		40	55	20	55	20	50	30	55	55	70	105	95	34	58	10	15
422	45	F	OCTOBER	2016	100	10		95	15	110	20	90	35	100	40	110	50	110	60	>101	30	55	5
423	20	F	OCTOBER	2016	10	20		15	25	20	25	20	25	30	30	15	65	25	90	18	35	15	10
424	22	F	OCTOBER	2016	45	55		45	60	45	60	45	60	40	50	40	55	30	40	41	59	15	20
425	44	F	OCTOBER	2016	55	65		70	75	80	75	85	70	60	60	60	65	60	105	74	71	50	45
426	51	M	OCTOBER	2016	0	15		25	25	25	40	20	40	30	45	25	45	35	55	24	38	20	20
427	23	M	OCTOBER	2016	30	30		45	35	40	40	35	30	40	30	35	35	35	30	39	35	15	20
428	35	F	OCTOBER	2016	100	80		100	90	105	95	95	85	90	85	100	95	105	105	100	91	30	25
429	50	F	OCTOBER	2016	55	100		65	95	70	105	70	90	75	90	90	90	105	105	70	94	15	40
430	18	F	OCTOBER	2016	40	55		65	65	80	75	75	75	80	80	80	90	80	90	75	76	20	20
431	21	M	OCTOBER	2016	5	30		20	35	35	85	25	80	35	90	30	90	15	75	28	73	15	15
432	20	F	OCTOBER	2016	75	10		80	10	75	5	80	10	95	25	75	15	80	15	78	10	10	-
433	38	M	OCTOBER	2016	80	5		85	5	80	5	85	0	90	10	95	15	100	20	86	<5	15	-
434	22	F	OCTOBER	2016	45	55		45	60	45	60	45	60	40	50	40	55	30	40	41	59	10	20
435	37	F	OCTOBER	2016	30	20		35	25	35	25	35	25	45	35	50	40	60	60	39	29	15	10
436	58	F	NOVERMBER	2016	20	65		20	65	20	75	25	75	20	95	25	85	45	75	21	75	5	40
437	54	F	NOVERMBER	2016	35	40		45	35	50	50	60	60	55	50	45	60	70	50	50	51	10	20
438	52	F	NOVERMBER	2016	45	5		60	10	55	10	50	10	55	20	55	30	75	25	55	18	10
439	24	M	NOVERMBER	2016	10	100		10	110	15	110	20	110	25	110	25	110	20	105	18	>110		40
440	76	M	NOVERMBER	2016	65	80		70	95	75	90	70	85	70	80	75	80	100	105	73	88	15	20
441	73	F	NOVERMBER	2016	25	20		35	40	40	45	50	50	60	50	65	60	70	65	48	49	5	5
442	32	M	NOVERMBER	2016	50	30		55	35	55	55	60	60	40	70	35	75	35	85	51	56	15	15
443	36	F	NOVERMBER	2016	100	80		110	110	110	110	110	110	110	110	110	110	105	105	>110	>110	40	40
444	55	F	NOVERMBER	2016	30	20		45	35	55	40	50	45	60	60	70	65	70	50	55	46	55	46
445	28	M	NOVERMBER	2016	85	10		105	10	110	20	110	15	110	10	110	20	105	15	>109	16	40
446	75	M	NOVERMBER	2016	45	40		50	60	60	70	60	80	70	85	65	90	75	75	59	75	10	20
447	45	F	NOVERMBER	2016	100	100		110	110	110	110	110	110	110	110	110	110	105	105	>110	>110	40	40
448	65	M	NOVERMBER	2016	25	35		55	45	70	55	60	55	70	65	70	55	70	70	64	53	5	15
449	54	F	NOVERMBER	2016	25	20		20	25	10	15	10	15	10	25	5	30	35	85	11	20
450	32	M	NOVERMBER	2016	80	15		100	10	100	10	100	25	100	20	100	10	85	15	>100	14	40
451	23	M	DECEMBER	2016	10	10		25	15	50	50	60	60	60	75	70	75	85	80	50	45	5	10
452	22	F	DECEMBER	2016	90	20		100	15	100	5	100	5	100	10	95	5	85	15	>100	8	45
453	80	M	DECEMBER	2016	60	40		55	50	60	55	65	60	70	60	70	70	70	80	63	59	0	0
454	30	M	DECEMBER	2016	5	30		10	35	15	30	15	35	10	35	15	35	15	45	10	34		10
455	52	M	DECEMBER	2016	10	35		10	45	20	40	30	50	25	50	0	30	35	40	<15	41		25
456	54	M	DECEMBER	2016	100	20		110	20	110	5	110	5	110	10	110	20	105	30	>110	13	45
457	32	M	DECEMBER	2016	80	90		75	100	75	100	75	100			80	95	80	85	>110	75	5	5
458	74	M	DECEMBER	2016	40	30		45	40	40	45	50	75	75	100	90	110	105	105	56	>68	5	15
459	55	F	DECEMBER	2016	35	40		45	25	20	20	25	20			25	20	20	25	29	21	5
460	15	M	DECEMBER	2016	20	100		15	105	5	110	15	105	10	110	15	110	10	105	13	>108		15
461	45	M	DECEMBER	2016	70	60		75	100	90	110	95	110	110	110	110	110	105	105	>93	>108	30	40
462	15	F	DECEMBER	2016	40	25		40	25	35	10	30	0	35	5	35	10	40	5	35	11	5
463	28	M	DECEMBER	2016	80	10		85	10	100	10	100	15	105	20	110	25	105	35	>99	15	30
464	59	F	DECEMBER	2016	20	25		25	25	25	20	30	30	35	30	40	40	55	45	30	29	0	0
465	60	F	DECEMBER	2016	40	40		55	45	65	60	70	65	65	70	80	75	70	70	68	63	40	35
466	65	F	DECEMBER	2016	55	60		30	55	30	35	45	60	45	60	55	65	85	85	40	54	5	10
467	58	F	JANUARY	2017	25	30		20	25	20	20	40	25	70	15	90	15	95	30	45	21	10	5
468	25	F	JANUARY	2017	100	100		110	110	110	110	110	110	110	110	110	110	105	105	>110	>110	40	40
469	73	M	JANUARY	2017	0	15		10	10	0	10	0	25	15	30	15	35	60	40	<6	20
470	14	M	JANUARY	2017	40	35		55	45	65	55	60	60	65	65	70	70	80	70	63	58	10	10
471	52	F	JANUARY	2017	50	25		40	25	45	25	50	35	55	45	60	55	90	60	49	35	25	10
472	54	F	JANUARY	2017	60	65		55	60	55	70	40	55	35	70	40	80	40	45	48	66	20	25
473	38	M	JANUARY	2017	75	70		70	70	70	60	60	60	50	55	55	60	60	65	65	64	50	50
474	80	F	JANUARY	2017	65	75		65	80	60	65	55	60	60	60	70	65	100	95	63	68	30	30
475	28	M	JANUARY	2017	50	40		85	80	85	100	95	110	100	110	110	110	105	105	>95	>100	25	25
476	17	F	JANUARY	2017	75	65		65	60	55	60	35	60	35	50	45	55	45	60	55	59	40	45
477	77	F	JANUARY	2017	55	70		65	80	85	80	110	110	110	110	110	110	105	105	>93	>95	35	35
478	33	F	JANUARY	2017	45	35		40	30	30	15	25	15	35	15	25	15	40	15	30	19	10
479	57	F	JANUARY	2017	85	65		75	60	95	85	85	90	85	105	95	105	90	105	89	85	40	40
480	45	F	JANUARY	2017	15	20		25	20	40	15	65	50	60	50	75	50	70	45	51	34	10	10
481	52	F	JANUARY	2017	40	25		30	20	20	15	25	20	30	25	40	20	45	25	29	19	5	10
482	52	M	JANUARY	2017	15	5		25	10	40	10	30	5	45	5	65	35	50	25	43	10	15
483	36	M	JANUARY	2017	30	70		20	75	15	90	20	95	10	95	20	105	15	105	19	91		20
484	20	F	JANUARY	2017	100	100		110	95	95	95	95	90	100	85	95	85	105	80	99	91	30	30
485	65	M	JANUARY	2017	75	100		90	110	85	110	65	110	60	110	80	110	85	105	80	>110	50	50
486	17	F	JANUARY	2017	100	35		110	40	110	60	110	60	110	55	110	65	105	65	>110	56	40	5
487	18	M	JANUARY	2017	80	80		70	60	75	85	25	35	60	65	60	45	85	55	59	56	15	15
488	70	F	JANUARY	2017	85	45		65	35	55	45	45	55	60	40	50	45	60	45	54	45	45	40
489	46	F	JANUARY	2017	30	10		40	15	55	10	70	15	110	55	110	90	105	95	>69	33	40	5
490	74	F	JANUARY	2017	60	90		65	85	85	85	100	90	60	75	80	95	85	85	81	89	25	30
491	49	F	JANUARY	2017	55	45		60	35	45	20	55	25	60	10	50	5	85	10	51	21	20
492	23	F	JANUARY	2017	85	75		100	60	100	45	100	35	100	60	100	75	95	95	>100	54	40	10
493	53	F	JANUARY	2017	50	55		40	45	40	35	25	25	15	5	35	20	35	40	40	35	0	20
494	13	M	JANUARY	2017	70	60		65	55	70	65	70	75	65	75	65	80	75	95	68	69	0	5
495	78	M	JANUARY	2017	30	40		20	60	25	65	30	65	20	50	25	60	45	90	25	63	10	10
496	51	M	JANUARY	2017	10	30		10	35	15	30	25	65	25	65	15	65	30	75	16	49		15
497	57	M	JANUARY	2017	70	55		70	50	60	50	65	65	60	70	60	75	70	55	65	58	5	10
498	48	M	JANUARY	2017	70	70		75	70	60	65	50	55	55	60	55	55	60	65	60	61	40	40
499	27	M	JANUARY	2017	85	80		90	85	70	85	75	100	75	100	80	110	80	100	79	95	5	30
500	62	M	FEBRUARY	2017	10	15		10	5	5	0	10	5	30	15	25	30	20	35	13	<10
501	25	M	FEBRUARY	2017	60	95		100	110	100	110	105	110	110	110	110	110	105	105	>104	>110	35	35
502	42	M	FEBRUARY	2017	5	45		5	55	10	55	25	55	25	40	40	55	25	50	20	55		15
503	35	F	FEBRUARY	2017	70	95		65	100	60	105	45	110	40	110	35	110	45	105	51	>106	5	40
504	25	F	FEBRUARY	2017	25	95		20	100	10	110	5	110	10	110	20	110	20	105	14	>108		50
505	85	F	FEBRUARY	2017	55	100		65	105	50	90	60	80	65	85	70	90	90	105	61	91	10	10
506	33	F	FEBRUARY	2017	45	65		35	60	25	60	25	50	25	50	25	50	15	40	28	55	10	20
507	68	F	FEBRUARY	2017	35	35		30	40	20	35	35	40	35	40	40	40	40	35	31	39	10	15
508	35	M	FEBRUARY	2017	40	0		45	5	35	5	30	5	40	10	45	15	50	20	39	6	25
509	52	F	FEBRUARY	2017	55	50		65	55	70	40	65	30	55	25	75	35	70	55	69	40	15	10
510	36	M	FEBRUARY	2017	40	40		35	30	25	15	20	55	35	35	25	40	45	40	29	35	10	10
511	46	M	FEBRUARY	2017	25	35		20	30	10	40	0	45	0	50	0	60	10	55	<8	44		25
512	55	F	FEBRUARY	2017	30	35		25	25	15	20	10	40	5	40	10	30	10	65	15	30		10
513	28	M	FEBRUARY	2017	90	90		95	95	105	105	110	110	110	110	110	110	105	105	>105	>105
514	60	F	FEBRUARY	2017	100	55		110	45	110	40	110	55	110	50	110	60	105	75	>110	50	40	5
515	30	M	FEBRUARY	2017	25	45		25	75	25	65	25	70	20	55	20	40	20	60	25	61	0	10
516	65	M	FEBRUARY	2017	45	55		40	50	35	50	35	55	50	55	45	60	65	70	39	54	5	5
517	32	F	FEBRUARY	2017	40	45		50	45	35	45	40	55	40	55	75	70	60	70	50	54	5	5
518	61	F	FEBRUARY	2017	65	55		85	55	75	50	75	50	80	50	85	50	90	65	80	51	25	5
519	20	F	MARCH	2017	65	35		65	35	75	45	85	55	110	80	110	80	105	90	84	54	20	20
520	70	M	MARCH	2017	100	50		105	55	110	55	95	50	105	55	105	60	105	55	>103	56	35	5
521	30	M	MARCH	2017	55	65		55	70	55	65	55	65	25	60	20	50	25	50	46	63	5	5
522	60	M	MARCH	2017	70	30		80	15	75	10	105	10	110	10	110	15	105	25	93	13	30
523	21	M	MARCH	2017	80	25		80	15	70	10	60	10	60	15	75	25	75	25	71	15	20
524	29	F	MARCH	2017	95	100		85	110	110	110	110	110	110	110	110	110	105	105	>104	>110	40	40
525	16	M	MARCH	2017	65	60		45	50	30	35	35	30	25	40	30	50	45	55	36	41	15	20
526	15	F	MARCH	2017	85	75		80	60	65	45	50	40	50	35	50	45	45	55	61	48	30	30
527	10	F	MARCH	2017	100	100		110	110	110	110	110	110	110	110	110	110	105	105	>110	>110	30	30
528	41	F	MARCH	2017	100	90		90	105	85	105	100	105	100	100	110	110	105	90	>96	>106	30	30
529	75	F	MARCH	2017	85	25		95	15	85	25	85	25	95	25	90	15	95	35	90	20	20
530	67	M	MARCH	2017	30	15		20	20	20	35	20	35	30	60	45	65	35	60	26	39	15	15
531	27	F	MARCH	2017	55	65		55	65	50	60	45	45	40	40	50	35	35	35	49	51	30	25
532	70	F	MARCH	2017	65	85		75	85	80	75	90	75	80	65	85	70	95	100	83	76	30	30
533	26	M	MARCH	2017	100	100		110	110	110	110	110	110	110	110	110	110	105	105	>110	>110	40	40
534	32	F	MARCH	2017	100	100		110	110	110	110	110	110	110	110	110	110	105	105	>110	>110	40	40
535	39	F	MARCH	2017	60	75		50	65	40	65	35	55	35	55	50	55	25	30	44	60	25	25
536	46	F	MARCH	2017	30	60		40	70	55	70	40	55	50	75	55	75	45	50	53	68	5	5
537	65	F	MARCH	2017	45	100		40	100	50	110	60	105	65	110	90	110	80	105	60	>106	10	5
538	24	F	MARCH	2017	100	100		110	110	110	110	105	110	110	110	110	110	105	105	>110	>110	40	40
539	22	F	MARCH	2017	100	80		110	70	110	65	110	60	110	55	105	60	105	60	>110	64	40	15
540	29	M	MARCH	2017	80	20	20	85	20	80	20	75	15	75	5	90	25	75	20	83	>9	20
541	80	F	MARCH	2017	40	100		40	105	40	105	55	110	55	110	70	110	100	105	51	>108	5	40
542	35	F	MARCH	2017	10	100		15	110	20	110	20	110	25	110	15	110	25	105	18	>110		40
543	42	M	MARCH	2017	20	100		25	110	15	110	20	110	30	110	35	100	45	105	24	>110	0	40
544	27	M	MARCH	2017	95	90		90	90	110	105	110	110	110	110	110	110	105	105	>103	>104	40	40
545	22	M	MARCH	2017	35	30		35	20	35	15	25	5	30	0	35	10	20	10	33	13	10
546	58	F	MARCH	2017	10	50		10	40	20	45	20	45	30	40	45	55	50	60	26	46	20	5
547	38	M	MARCH	2017	55	20		60	20	55	20	65	30			85	35	65	25	69	26	30	15
548	20	F	MARCH	2017	45	40		50	40	35	25	30	25	15	15	20	15	20	30	34	26	10
549	65	F	MARCH	2017	100	60		110	70	110	65	110	70	110	60	110	70	105	90	>110	74	40	0
550	34	M	MARCH	2017	70	60		75	80	75	85	70	70	70	80	75	75	80	80	74	78	10	10
551	50	M	MARCH	2017	85	100		95	100	110	110	110	110	110	110	110	110	105	105	>106	>107	40	40
552	48	F	NOVERMBER	2017	30	40		25	35	10	15	75	85	100	100	95	95	85	85	>51	>58	10	10
553	43	F	DECEMBER	2017	90	90		85	35	55	5	65	20	35	10	50	20	85	25	64	20	30
554	49	F	DECEMBER	2017	35	50		20	40	20	25	30	30	20	20	25	30	65	40	31	24	10
555	42	M	DECEMBER	2017	75	75		70	65	50	45	50	45	50	45	65	45	55	45	58	50	25	25
556	12	F	JANUARY	2018	70	65		80	50	60	50	65	50			60	40	80	70	66	48	20	30
557	60	M	JANUARY	2018	60	100		90	100	70	90	65	100			75	100	100	100	75	98	15	10
558	77	M	MARCH	2018	40	35		40	40	50	25	60	55	60	45	70	60	85	80	55	45	10	10
559	23	F	APRIL	2018	100	100		100	90	85	80	90	90	85	70	85	75	80	80	90	84	15	10
560	54	M	APRIL	2018	105	90		110	80	110	110	110	90	110	90	110	90	105	80	>109	94	20	20
561	59	M	APRIL	2018	45	60		55	60	65	60	70	65	75	75	75	75	105	105	69	69	10	5
562	53	F	APRIL	2018	100	100		110	110	110	110	110	110	110	110	110	110	105	105	>110	>110	35	35
563	56	F	APRIL	2018	75	75		75	70	65	65	70	75	70	70	80	80	100	105	73	70	5	10
564	22	F	APRIL	2018	85	105		95	105	100	110	95	110	95	110	110	110	105	105	>99	>108	40	40
565	20	M	MAY	2018	80	70		70	70	60	55	40	40	40	40	50	40	65	40	56	55	15	15
566	81	F	MAY	2018	60	70		60	65	60	65	55	65	55	65	65	70	75	80	60	66	5	5
567	19	M	MAY	2018	55	70		60	70	65	85	55	60	60	65	55	70	50	60	59	61	5	15
568	35	M	JUNE	2018	30	70		55	80	80	70	80	70	65	60	65	70	65	60	70	73	10	15
569	12	F	JUNE	2018	35	50		30	50	60	90	110	105	110	105	110	105	105	110	>78	>89	40	35
570	60	F	JUNE	2018	35	45		35	45	40	45	60	50	55	60	65	70	80	75	50	53	5	5
571	26	F	JULY	2018	65	75		60	75	40	50	40	50	35	45	40	50	30	35	45	56	15	20
572	57	M	JULY	2018	100	105		85	105	85	110	90	105	90	100	110	110	105	105	93	>108
573	55	M	JULY	2018	95	40		100	40	100	55	110	55	110	75	110	90	105	105	>105	65	30	20
574	40	F	JULY	2018	55	45		60	50	55	50	60	60	70	60	65	75	90	90	60	59	15	15
575	50	F	JULY	2018	25	100		20	95	20	105	25	110	20	110	25	110	30	105	23	>104		30
576	23	F	JULY	2018	105	25		90	25	110	15	110	10	110	10	110	10	105	15	15	>105	40
577	50	F	JULY	2018	25	100		20	95	20	105	25	110	20	110	25	110	30	105	23	>104		25
578	47	M	JULY	2018	70	10		65	15	75	10	95	20	105	40	110	40	105	35	>86	21	50
579	43	F	AUGUST	2018	100	100		95	110	95	110	95	110	90	110	95	110	105	105	95	>110	20	30
580	11	M	AUGUST	2018	25	30		20	30	15	25	25	25	20	25	25	35	35	35	21	29	10	15
581	24	F	AUGUST	2018	70	80		95	85	110	110	110	110	110	105	110	110	105	105	>106	>104	30	30
582	75	F	AUGUST	2018	40	20		40	35	30	25	30	25	30	30	35	45	65	75	35	34	10	15
583	69	M	AUGUST	2018	85	50		65	65	65	65	70	70	95	90	85	100	100	105	71	75	25	20
584	23	M	AUGUST	2018	80	85		75	85	75	90	75	95	75	90	80	95	75	90	76	91	50	40
585	28	F	AUGUST	2018	85	65		90	60	90	60	85	55	85	50	70	60	75	70	84	59	20	10
586	6	F	AUGUST	2018	50	30		45	30	60	40	50	35			10	25	30	20	41	33	25	5
587	60	F	AUGUST	2018	95	75		80	100	80	110	75	105	85	105	90	110	100	105	81	>106	50	30
588	69	F	AUGUST	2018	25	25		25	25	30	30	40	40	55	50	60	65	80	90	40	41	10	10
589	49	M	AUGUST	2018	15	20		5	30	15	45	25	50	10	55	25	95	25	105	18	55		15
590	40	M	AUGUST	2018	85	80		80	70	80	50	80	55	75	50	80	55	105	90	80	58	25	25
591	18	F	AUGUST	2018	105	105		110	105	110	110	110	110	110	110	110	110	105	105	>108	>108	45	45
592	8	M	AUGUST	2018	105	105		110	105	110	105	110	110	110	110	110	110	105	105	109	>109	35	35
593	13	F	AUGUST	2018	100	20		110	20	110	25	110	15	110	20	110	15	105	10	>110	18	45
594	65	F	AUGUST	2018	105	80		110	80	70	75	80	70	80	75	90	85	105	105	88	78	15	10
595	38	M	AUGUST	2018	105	95		110	100	110	110	110	110	110	110	110	110	105	105	>110	>108	35	40
596	38	M	AUGUST	2018	30	15		65	20	105	10	105	20	100	20	105	20	105	20	104	18	30
597	28	F	AUGUST	2018	100	100		110	100	110	110	110	110			110	105	110	105	110	>108	40	40
598	16	F	AUGUST	2018	55	55		50	55	45	50	50	35	35	30	60	40	60	65	51	45	20	20
599	53	F	AUGUST	2018	75	80		75	70	80	55	50	70	50	65	65	65	85	30	68	65	30	30
600	43	F	AUGUST	2018	100	100		95	110	95	110	95	110	90	110	95	110	105	105	95	>110	20	30
601	40	M	AUGUST	2018	85	80		80	70	80	50	80	55	75	50	80	55	105	90	80	58	15	10
602	28	F	AUGUST	2018	85	65		90	60	90	60	85	55	85	50	70	60	75	70	84	59	15	15
603	18	F	AUGUST	2018	105	105		110	105	110	110	110	110	110	110	110	110	105	105	>108	>108	35	35
604	56	F	AUGUST	2018	60	60		65	70	65	55	50	55	45	50	65	55	60	60	61	54	10	10
605	52	F	AUGUST	2018	30	60		30	35	30	55	30	50	30	55	35	65	25	45	31	56	30	35
606	68	M	AUGUST	2018	105	105		110	105	95	105	100	110	100	110	110	110	105	110	101	>108	20	25
607	70	F	AUGUST	2018	45	30		35	30	45	45	35	50	55	60	60	65	70	75	44	48	20	20
608	40	F	AUGUST	2018	25	35		25	35	20	30	15	50	20	40	45	60	45	55	26	44	15	15
609	76	F	AUGUST	2018	70	70		70	70	80	65	95	75	90	65	90	75	105	100	84	76
610	26	F	AUGUST	2018	20	75		20	85	10	75	25	75	25	75	55	110	95	85	28	86	10	15
611	18	M	AUGUST	2018	55	50		75	80	100	80	105	75	110	70	110	70	105	80	.>98	76	30	10
612	34	F	SEPTEMBER	2018	45	45		60	45	65	70	60	65	70	75	70	75	95	95	36	>63	20	15
613	68	M	SEPTEMBER	2018	50	45		45	75	75	95	60	85			80	100	80	100	65	89	15	20
614	72	M	SEPTEMBER	2018	95	100		100	100	90	100	105	95			95	95	110	100	99	98	30	30
615	62	M	SEPTEMBER	2018	50	35		45	55	50	50	45	65	55	80	65	100	55	95	51	68	5	10
616	21	F	SEPTEMBER	2018	65	45		65	40	80	30	75	35			75	50	90	55	74	39	25	5
617	57	M	SEPTEMBER	2018	105	100		105	100	100	100	100	100	100	100	100	100	100	100	100	100
618	49	F	SEPTEMBER	2018	35	60		25	65	20	70	30	85			35	90	60	95	27	98	10	50
619	75	F	SEPTEMBER	2018	70	35		75	25	70	30	70	35			85	35	100	55	75	31	30	5
620	14	F	SEPTEMBER	2018	75	70		70	65	60	75	45	75	40	70	35	85	65	95	53	75	50	50
621	27	M	SEPTEMBER	2018	50	70		50	60	55	60	40	45	35	40	45	45	45	60	48	53	15	20
622	15	M	SEPTEMBER	2018	30	55		25	50	30	45	35	50	35	50	45	50	55	55	35	49	20	40
623	18	F	SEPTEMBER	2018	25	45		25	35	20	40	10	35	15	40	15	55	15	40	18	41		20
624	49	F	SEPTEMBER	2018	70	75		70	75	65	70	70	75	60	70	75	85	105	105	>72	>76	10	10
625	50	F	SEPTEMBER	2018	55	80		45	90	55	85	50	100	80	110	95	110	105	105	61	>91	10	15
626	46	F	SEPTEMBER	2018	45	35		35	30	30	20	25	15	30	15	35	10	65	30	31	19	5
627	60	M	SEPTEMBER	2018	35	35		50	45	50	50	50	35	55	60	60	80	65	80	53	51	20	10
628	31	M	SEPTEMBER	2018	20	40	15	15	40	15	30	25	30			25	55	15	80	20	40		20
629	27	F	SEPTEMBER	2018	15	45		20	55	25	55	15	60			10	25	20	20	18	49	10	40
630	25	M	SEPTEMBER	2018	55	50		40	50	35	35	15	10			25	15	35	45	29	28	10	15
631	64	F	SEPTEMBER	2018	45	50		45	50	40	45	40	40	50	40	55	55	45	50	45	48
632	38	F	SEPTEMBER	2018	40	55		40	60	20	55	10	70			15	65	15	65	21	63	10	50
633	47	M	OCTOBER	2018	50	50		45	45	50	50	65	70	85	80	90	95	100	105	63	65	10	10
634	13	M	OCTOBER	2018	50	55		50	75	55	80	50	90	65	95	80	85	40	100	59	83	15	15
635	27	M	OCTOBER	2018	65	50		50	40	30	50	15	20	20	20	30	30	30	30	35	38	5	5
636	51	F	NOVERMBER	2018	100	100		105	110	105	110	110	110	110	110	110	110	105	105	>109	>110	35	35
637	6	F	NOVERMBER	2018	100	80		85	80	105	90	110	95	110	95	110	85	105	95	>103	88	40	40
638	54	M	NOVERMBER	2018	25	30		30	35	25	30	30	25	35	30	45	40	35	40	33	30	20	25
639	12	F	DECEMBER	2018	70	65		80	50	60	50	65	50			60	40	80	70	66	48	20	15
640	13	F	JANUARY	2013	30	35		25	40	20	45	20	60	20	55	20	70	35	75	16	54		25
641	16	F	JANUARY	2013	50	40		45	45	55	40	40	50	40	55	35	45	45	30	44	45	25	35
642	20	M	JANUARY	2013	20	5		10	5	5	-5	5	0			0	-5	10	15	<5	<1
643	27	M	JANUARY	2013	45	45		50	50	55	60	65	70			60	65	80	85	59	64
644	10	F	JANUARY	2013	80	90		80	85	80	80	70	75			50	75	40	60	70	79	15	15
645	45	F	JANUARY	2013	5	25		10	15	15	10	5	20	0	10	10	15	20	10	<8	14
646	17	M	JANUARY	2013	90	90		95	100	100	100	100	100	100	100	95	95	85	85	>98	>90	40	40
647	47	M	JANUARY	2013	20	65		10	75	10	100	5	100	0	100	5	85	25		8	>90	<5	40
648	13	M	JANUARY	2013	70	45		75	45	70	25	65	25	80	30	80	25	80	35	73	30	35	15
649	61	F	JANUARY	2013	80	50		75	45	60	50	55	50	65	50	85	65	85	80	68	53	5	10
650	7	M	JANUARY	2013	40	25		20	20	15	15	10	10	0	0	10	0	35	20	<15	<14
651	10	M	JANUARY	2013	15	45		5	35	0	15	45	40	30	55	40	60	75	65	<23	38		0
652	64	M	JANUARY	2013	30	20		15	15	35	45	50	45	40	35	55	40	85	70	41	41	10	5
653	14	M	JANUARY	2013	25	90		10	100	25	100	20	100	5	100	10	95	20	85	16	>99		40
654	30	F	JANUARY	2013	20	15		10	5	10	0	20	10	10	0	20	0	25	10	15	<4
655	61	F	JANUARY	2013	85	40		75	60	60	55	50	55	60	55	70	75	85	80	64	61
656	70	M	JANUARY	2013	55	80		65	85	55	70	60	60	45	50	55	65	85	65	59	70	5	10
657	78	M	JANUARY	2013	25	20		15	15	45	25	55	50	55	45	55	50	75	50	43	35	0	5
658	63	M	JANUARY	2013	30	40		30	30	50	40	55	5-	45	45	55	65	80	75	48	46	5	10
659	61	F	JANUARY	2013	15	30		15	20	25	30	30	30	35	40	55	50	65	75	31	34	0	0
660	22	F	JANUARY	2013	15	10		10	5	0	5	10	5	0	5	0	0	15	15	<5	<4
661	51	F	JANUARY	2013	10	45		15	40	15	25	15	25	-5	25	5	35	10	40	13	31
662	51	M	JANUARY	2013	25	85		25	90	10	90	15	100	5	70	10	70	10	55	15	88		30
663	9	F	JANUARY	2013	50	90		35	100	10	80	10	85	-5	95	-5	95	25	85	<14	>90		30
664	46	F	JANUARY	2013	25	85		10	75	10	75	20	65	5	55	10	60	25	85	13	69		10
665	40	F	JANUARY	2013	90	90		100	100	100	100	100	100	100	100	95	95	85	85	>99	>99	40	40
666	32	F	JANUARY	2013	30	20		15	15	15	10	10	5	10	0	15	10	15	25	14	10
667	59	F	JANUARY	2013	30	70		15	70	10	60	20	70	10	65	15	65	35	85	14	66		15
668	55	F	JANUARY	2013	30	35		20	25	25	25	25	20	25	20	25	10	45	25	24	20
669	37	F	JANUARY	2013	20	30		10	15	10	20	15	15	5	15	10	10	20	20	10	15
670	34	F	JANUARY	2013	65	55		65	50	70	55	80	65	70	55	80	60	85	85	74	58	15	5
671	AD	F	FEBRUARY	2013	55	70		60	60	50	50	25	20			35	40			43	43
672	44	M	FEBRUARY	2013	40	35		35	30	40	30	35	25			25	25			34	28
673	67	M	FEBRUARY	2013	40	30		25	25	20	20	35	30			40	40			30	29
674	24	F	FEBRUARY	2013	90	10		70	5	80	5	75	10			80	10			76	8
675	29	M	FEBRUARY	2013	15	20		25	5	5	5	30	15			25	10			21	11
676	16	F	FEBRUARY	2013	40	40		35	35	40	35	50	40			50	45			44	39
677	60	M	FEBRUARY	2013	20	15		10	0	5	0	15	10			15	10			11	5
678	46	F	FEBRUARY	2013	30	30		20	10	5	5	25	10			0	5			13	8
679	34	F	FEBRUARY	2013	90	70		85	60	100	55	90	45			80	15			89	44
680	43	M	FEBRUARY	2013	70	25		100	60	100	65	100	85			100	65			100	69
681	37	F	FEBRUARY	2013	25	45		10	35	0	25	10	35			5	30			14	31
682	68	F	FEBRUARY	2013	35	40		25	35	20	30	30	35			20	40			28	35
683	50	F	FEBRUARY	2013	30	70		20	50	15	30	15	20			15	25			16	31
684	22	F	FEBRUARY	2013	80	55		45	50	45	35	30	30			20	45			35	40
685	75	F	FEBRUARY	2013	60	50		65	55	60	55	60	50			65	55			63	54
686	63	F	FEBRUARY	2013	40	50		35	55	35	45	55	50			25	35			38	46
687	60	M	FEBRUARY	2013	55	20		25	10	5	5	5	15			20	20			14	13
688	35	M	FEBRUARY	2013	15	55		15	70	5	65	5	55			0	65			6	14
689	25	F	FEBRUARY	2013	15	30		10	10	5	5	5	15			5	0			6	8
690	56	F	FEBRUARY	2013	75	25		65	15	55	5	50	10			45	10			54	8
691	75	F	FEBRUARY	2013	100	50		100	50	70	30	75	30			100	80			86	48
692	65	M	FEBRUARY	2013	100	55		100	50	85	30	100	45			85	65			93	48
693	33	M	FEBRUARY	2013	15	55		15	70	45	100	70	95			75	100			51	91
694	47	M	FEBRUARY	2013	40	75		25	85	15	85	15	100			5	100			15	93
695	16	F	FEBRUARY	2013	55	30		25	25	45	15	25	25			35	25			33	23
696	40	M	FEBRUARY	2013	35	25		15	15	10	10	15	10			10	0			13	9
697	24	M	FEBRUARY	2013	25	35		20	15	5	15	15	5			5	0			11	9
698	38	M	FEBRUARY	2013	50	50		35	40	25	30	15	30			10	25			21	31
699	25	M	FEBRUARY	2013	30	55		10	55	5	50	5	30			-5	15			4	38
700	47	F	FEBRUARY	2013	55	100		45	85	50	55	20	60			40	65			38	66
701	32	F	MARCH	2013	85	55		60	60	45	45	30	10			15	10			38	31
702	25	M	MARCH	2013	35	25		20	25	5	15	10	15			10	25			11	20
703	73	M	MARCH	2013	60	90		45	70	40	55	55	55			50	65			48	61
704	75	F	MARCH	2013	100	100		75	85	60	80	70	85			100	95			76	86
705	52	F	MARCH	2013	40	25		30	15	20	10	30	10			10	15			23	13
706	28	M	MARCH	2013	75	25		75	20	80	20	75	5			70	0			75	11
707	11	M	MARCH	2013	100	100		100	100	100	100	100	100			100	100			100	100
708	45	F	MARCH	2013	85	85		65	90	80	95	85	90			80	90			78	91
709	28	M	MARCH	2013	25	25		20	20	15	5	20	0			10	5			16	5
710	11	M	MARCH	2013	100	100		100	100	100	100	100	100			100	100			100	100
711	27	F	MARCH	2013	20	40		25	30	5	20	20	10			0	5			13	16
712	15	F	MARCH	2013	55	50		40	40	25	30	20	15			10	20			24	26
713	46	M	MARCH	2013	70	85		100	85	100	80	100	80			100	65			100	78
714	25	F	MARCH	2013	100	100		100	70	100	75	90	55			80	65			93	66
715	53		MARCH	2013	20	15		20	5	15	-5	20	5			30	25			21	8
716	24	M	MARCH	2013	40	35		75	20	65	5	65	0			75	0			70	6
717	30	F	MARCH	2013	50	50		40	45	50	30	65	50			70	60			56	46
718	30	M	MARCH	2013	50	85		65	100	60	100	65	100			80	100			68	100
719	35	M	MARCH	2013	15	10		5	5	0	-5	5	0			0	0			4	0
720	62	M	MARCH	2013	40	45		25	50	30	55	40	55			30	55			33	54
721	40	M	APRIL	2013	100	100		100	100	100	100	75	100			60	100			84	100
722	22	F	APRIL	2013	100	100		85	95	100	100	100	100			100	100			96	99
723	78	M	APRIL	2013	25	50		25	40	20	25	20	30			30	55			24	39
724	30	M	APRIL	2013	60	50		40	75	15	15	20	15			20	20			15	40
725	13	M	APRIL	2013	40	65		15	70	20	65	5	60			15	60			14	64
726	15	F	APRIL	2013	30	40		35	25	10	15	5	10			-5	5			11	14
727	59	M	APRIL	2013	15	30		10	10	5	10	10	0			20	30			11	13
728	35	M	APRIL	2013	55	35		55	15	40	20	60	100			40	95			50	58
729	19	F	APRIL	2013	100	30		50	20	100	10	100	60			100	30			88	28
730	21	F	APRIL	2013	100	100		80	100	70	100	95	100			100	100			89	>100
731	47	F	APRIL	2013	40	30		30	25	20	10	20	15			15	15			21	16
732	22	F	APRIL	2013	75	85		55	70	55	60	20	50			45	60			44	60
733	9	M	APRIL	2013	35	40		50	55	70	70	75	65			55	50			63	60
734	27	F	APRIL	2013	45	45		55	30	35	30	30	10			25	10			36	20
735	50	F	APRIL	2013	100	100		100	100	100	100	100	100			100	100			100	100
736	67	M	APRIL	2013	35	35		25	30	30	15	60	5			40	15			39	16
737	77	M	APRIL	2013	40	60		40	65	45	65	55	60			60	90			50	65
738	45	M	APRIL	2013	20	75		15	80	15	70	20	75			15	55			16	70
739	62	M	APRIL	2013	20	30		10	15	10	15	10	10			15	30			11	15
740	45	M	APRIL	2013	20	55		10	65	5	60	5	60			10	70			8	64
741	49	F	APRIL	2013	75	55		65	50	90	50	100	50			95	35			11	21
742	40	F	APRIL	2013	30	40		10	30	15	15	10	15			10	35			11	21
743	48	F	APRIL	2013	25	15		5	10	5	-5	10	10			5	5			5	5
744	32	F	APRIL	2013	75	70		60	60	65	50	50	50			45	65			55	56
745	64	M	APRIL	2013	35	20		15	15	20	10	30	15			20	20			21	15
746		M	APRIL	2013	55	15		60	5	60	10	25	0	30	5	20	10	55	35	48	<8
747	54	F	MAY	2013	55	50		75	70	100	95	100	100	100	100	100	100	85	85	>94	>91	10	20
748	49	M	MAY	2013	100	100		100	90	100	85	90	80			100	100			98	89
749	40	F	MAY	2013	55	90		55	70	60	60	25	50			25	35			41	51
750	50	F	MAY	2013	60	90		50	80	30	70	15	60	20	60	25	40			30	64	10	15
751	36	F	MAY	2013	15	15		10	10	0	0	10	5			5	10			6	4
752	24	M	MAY	2013	15	35		10	65	0	70	15	65			15	70			10	68
753			MAY	2013	55	85		45	85	50	100	45	100	40	100	40	95	75	85	45	>99
754	41	M	MAY	2013	70	60		75	65	70	50	60	35	50	35	60	35	55	35	66	46	25	15
755	25	M	MAY	2013	90	90		100	100	100	100	100	100	100	100	95	95	85	85	>99	>99	40	40
756	39	F	MAY	2013	20	30		10	25	10	15	20	25	10	15	20	15	55	40	15	20
757	44	M	MAY	2013	75	85		60	95	40	95	50	95	50	95	65	95	85	85	54	95	15	30
758	56	F	MAY	2013	65	20		80	15	75	15	85	20	75	20	80	20	85	25	80	18	20
759	18	F	MAY	2013	60	65		55	65	60	60	30	35	20	15	20	15	50	85	21	43		15
760	28	M	MAY	2013	15	10		5	0	0	5	25	60	15	55	5	40	10	55	<9	<26
761	26	F	MAY	2013	45	15		40	30	20	25	15	40	10	20	10	35	40	40	21	33	15	10
762	66	M	MAY	2013	25	20		20	20	20	20	20	20	20	20	30	15	45	60	28	19
763	18	M	MAY	2013	60	55		60	60	65	60	70	60	55	50	50	50	20	15	61	58	10	5
764	44	M	MAY	2013	15	60		15	55	10	45	10	45	10	55	15	85	45	85	13	48		20
765	40	M	MAY	2013	90	90		95	100	90	100	90	100	75	100	70	95	85	85	86	>99	30	40
766	44	M	MAY	2013	75	85		75	100	75	100	75	100	55	100	60	95	50	85	71	>99	20	40
767	28	F	MAY	2013	30	20		20	10	20	5	30	10	10	5	10	10	10	5	20	11
768	7	F	MAY	2013	45	50		40	40	45	50	55	60	50	55	55	60	65	85	49	53	5
769	21	M	MAY	2013	30	65		35	85	95	90	95	95	85	95	90	90	85	85	79	90	30	25
770	14	M	MAY	2013	30	50		10	40	5	25	10	30	0	35	0	40	25	35	16	34		10
771	73	M	MAY	2013	10	15		10	15	15	15	20	25	35	40	40	30	25	30	21	21
772	48	M	MAY	2013	45	40		35	45	10	35	15	50	15	35	15	40	35	65	19	43		5
773	40	F	MAY	2013	25	90		15	90	5	100	10	100	5	100	5	95	20	85	9	>96		40
774	26	M	MAY	2013	90	90		100	100	100	100	100	100	100	100	95	95	85	85	>99	>99	40	40
775	79	F	MAY	2013	40	25		10	10	10	10	10	10	10	15	5	35	80	75	8	16
776	60	M	MAY	2013	75	25		85	20	80	25	80	20			100	25	100	70	86	23
777	13	M	MAY	2013	40	40		34	34	55	55	60	60	50	50	55	45	35	70	54	51
778	11	F	MAY	2013	20	25		15	15	5	10	5	10	0	0	-5	-5	10	10	<6	<9
779	58	M	MAY	2013	50	60		30	50	25	45	15	45	15	45	15	50	35	70	21	48		20
780	35	M	MAY	2013	90	90		100	100	100	100	100	100	95	95	95	95	85	85	>99	>99	40	40
781	22	F	MAY	2013	40	15		30	15	30	15	30	15	20	5	20	0	40	0	28	<11	10
782	39	F	MAY	2013	20	55		20	55	10	90	10	90	10	100	20	95	25	85	15	>83		30
783	54	M	MAY	2013	25	25		30	35	25	25	45	40	40	45	45	40	65	60	36	34
784	60	M	MAY	2013	25	20		15	15	10	15	20	15	25	25	30	30	25	35	19	19
785	70	F	MAY	2013	15	15		25	20	45	25	60	35	60	25	70	25	85	50	50	26	20	10
786	19	F	MAY	2013	25	20		15	15	15	5	5	0	0	-5	5	-5	5	0	10	<5
787	37	F	MAY	2013	65	70		70	80	75	90	75	85	75	75	80	70	85	80	75	81	15	30
788	46	F	JUNE	2013	30	30		35	10	35	30	40	40	45	30	55	35	45	30	41	29
789	16	M	JUNE	2013	15	85		10	95	5	100	10	100	0	100	0	95	20	85	<6	>99		40
790	61	M	JUNE	2013	25	30		25	30	20	25	25	25	20	25	20	25	55	40	23	25
791	14	M	JUNE	2013	20	90		15	100	20	100	10	100	5	100	5	95	15	85	13	>99		40
792	30	M	JUNE	2013	70	35		70	35	45	20	10	0	5	0	5	-5	20	15	33	14
793	23	F	JUNE	2013	50	40		45	45	55	55	95	60	100	60	95	60	85	70	73	56
794	11	F	JUNE	2013	20	15		10	10	5	0	5	0	0	-10	5	-10	5	15	6	<3
795	10	M	JUNE	2013	15	25		5	10	5	5	5	10	0	5	5	-5	10	0	5	<6
796	32		JUNE	2013	70	65		70	65	70	65	80	65	60	65	75	70	85	85	74	66	10	10
797	42	F	JUNE	2013	30	30		15	15	25	10	30	20	25	20	30	20	25	20	25	16
798	12	F	JUNE	2013	70	65		55	80	40	65	30	65	15	40	15	50	35	35	35	66	20	40
799	70	F	JUNE	2013	60	90		60	100	50	95	60	95	60	85	75	90	95	95	58	95		30
800	59	M	JUNE	2013	10	15		15	10	15	5	80	70	80	80	70	70	75	75	45	39	15	10
801	30	F	JUNE	2013	20	20		15	15	20	5	20	5	0	10	10	0	10	20	14	16
802	54	M	JUNE	2013	20	20		30	30	35	35	35	25	35	25	35	30	45	60	34	30
803	57	F	JUNE	2013	30	20		30	20	30	15	45	20	25	20	25	20	25	25	33	20
804	8	M	JUNE	2013	20	20		20	20	20	20	25	15	5	10	20	0	30	0	21	14	15	10
805	32	M	JUNE	2013	90	15		100	55	95	70	85	75	85	80	90	85	85	70	94	71		15
806	90	M	JUNE	2013	90	55		100	50	100	40	100	40	100	25	95	40	85	40	>99	43	40	10
807	20	F	JUNE	2013	90	90		100	100	100	100	100	100	100	100	95	95	85	85	>99	>99	40	40
808	19	M	JUNE	2013	10	10		20	20	0	-10	0	0	-5	-5	-5	-5	10	-5	<3	<3
809	59	F	JUNE	2013	25	20		15	15	20	15	20	10	5	15	25	15	85	20	15	14
810	54	M	JULY	2013	90	35		100	35	100	30	100	10	100	20	95	20	85	25	>99	24
811	80	M	JULY	2013	75	35		85	50	85	55	80	50	80	50	70	40	85	60	80	50	25
812	52	M	JULY	2013	25	30		30	20	40	40	65	70	60	80	65	70	70	85	50	52
813	47	F	JULY	2013	25	25		15	15	10	15	25	25	35	35	30	20	40	50	20	21
814	27	M	JULY	2013	20	20		25	35	55	45	65	55	60	60	65	65	60	75	53	50
815	43	F	JULY	2013	30	25		25	15	15	10	25	20	25	15	20	10	55	10	21	15
816	45	F	JULY	2013	55	30		55	35	50	35	70	50	70	25	40	20	60	45	54	35
817	45	M	JULY	2013	50	45		65	50	90	70	100	95	100	90	95	90	85	85	78	79	25	20
818	45	M	JULY	2013	20	90		10	100	15	100	20	100	5	100	10	90	20	85	14	96		40
819	11	M	JULY	2013	80	30		80	15	90	20	20	95	15	95	10	80	85	0	84	16	30
820	23	M	JULY	2013	90	15		100	15	100	5	100	10	100	-5	95	0	85	5	99	<9	40
821	34	F	JULY	2013	90	60		100	50	100	70	100	70	100	100	95	95	85	85	74	>99
822	46	F	JULY	2013	55	30		30	15	25	20	25	5	30	5	25	15	55	20	28	14
823	48	F	JULY	2013	90	65		100	60	100	60	100	45	100	35	95	50	85	75	>99	54		20
824	60	M	JULY	2013	90	90		90	100	100	100	100	100	100	100	95	95	85	85	>99	>99	40	40
825	26	M	JULY	2013	95	90		90	100	100	100	100	100	90	100	95	95	80	80	>95	>99	35	35
826			JULY	2013	65	65		60	70	60	70	50	65	40	45	45	50	55	50	54	64	35	40
827	37	M	JULY	2013	90	90		100	100	100	100	100	100	100	100	100	95	95	85	>99	>99	40	40
828	53	M	JULY	2013	20	15		20	20	30	25	30	25	35	20	40	25	60	30	30	24	5
829	28	F	JULY	2013	25	30		25	25	15	15	20	15	5	10	15	10	10	0	19	6
830	21	M	JULY	2013	20	90		10	100	5	100	10	100	0	100	5	95	5	85	<8	>99	40
831	36	M	JULY	2013	95	95		100	100	100	100	100	100	100	100	95	95	85	85	>99	>99	40	40
832	52	F	JULY	2013	30	90		20	75	15	55	20	55	5	45	5	55	15	35	15	60		20
833	35	F	JULY	2013	90	20		85	15	95	10	100	10	85	10	95	5	85	20	94	10	30
834	31	F	JULY	2013	30	20		25	20	25	65	30	85	65	100	85	90	85	85	43	66	20	20
835	64	M	JULY	2013	15	15		15	10	10	10	15	10	10	15	35	40	50	45	19	18
836	92	M	JULY	2013	65	60		55	45	50	50	65	65	80	70	80	65	85	85	63	45
837	58	M	JULY	2013	65	65		70	75	65	70	90	70	70	65	80	70	80	85	60	71	30	25
838	25	M	JULY	2013	55	50		50	45	55	55	60	60	50	60	55	60	60	60	56	55
839	39	F	JULY	2013	15	10		10	5	10	10	15	5	10	5	10	5	5	10	11	6
840	55	F	JULY	2013	10	65		10	70	5	65	10	70	5	60	10	60	10	60	9	75		10
841	46	M	AUGUST	2013	45	90		90	100	100	100	100	100	100	100	95	95	85	85	>98	>99
842	10	M	AUGUST	2013	90	90		100	100	100	100	100	100	100	100	95	95	85	85	>99	>99	40	40
843	18	F	AUGUST	2013	85	90		90	100	100	100	100	100	100	100	95	95	85	85	>98	>99	40	40
844	100	F	AUGUST	2013	90	90		100	100	100	100	100	100	100	100	95	95	85	85	>99	>99	40	40
845	81	M	AUGUST	2013	90	90		100	100	100	100	100	100	100	100	95	95	85	85	>99	>99	40	40
846	45	F	AUGUST	2013	35	90		25	100	10	100	15	100	15	100	5	100	15	85	14	>99		40
847	41	F	AUGUST	2013	40	55		35	50	30	60	35	55	45	55	45	55	55	75	38	56	10
848	47	M	AUGUST	2013	10	10		5	5	10	0	5	-5	0	-5	0	0	5	0	<5	<3
849	80	M	AUGUST	2013	50	85		45	75	50	90	65	65	65	65	55	70	60	85	54	75	<5	<5
850	18	F	AUGUST	2013	20	20		10	10	10	10	15	10	5	10	5	15	5	15	10	11
851	63	M	AUGUST	2013	65	65		65	80	65	90	65	95	45	85	50	85	70	85	51	72	10	25
852	50	F	AUGUST	2013	40	20		20	20	25	10	25	5	15	0	10	0	45	30	18	9
853	49	F	AUGUST	2013	45	90		30	95	15	75	20	70	25	75	25	75	25	85	23	79		15
854	42	M	AUGUST	2013	15	25		15	20	15	10	10	10			35	35	65	75	19	19
855	39	M	AUGUST	2013	25	20		10	10	15	10	15	0	0	-10	0	-10	10	10	15	<5
856	51	M	AUGUST	2013	65	15		80	20	55	10	60	25	70	10	70	30	85	60	66	21	25
857		F	AUGUST	2013	30	10		30	5	35	10	45	10	55	5	50	5	55	25	40	8	15
858	51	M	AUGUST	2013	25	15		25	20	20	5	20	20	10	0	25	-5	55	20	19	<11
859	70	M	AUGUST	2013	15	15		20	20	20	10	25	25	25	25	25	30	55	55	36	21
860	21	M	AUGUST	2013	80	80		85	90	80	100	90	100	100	100	95	95	80	80	88	94	30	35
861	80	M	AUGUST	2013	45	85		35	80	40	75	50	70	55	70	60	75	70	70	46	75	13	10
862	30	M	SEPTEMBER	2013	20	10		15	15	5	5	5	5	5	0	15	15	10	0	10	10
863	29	M	SEPTEMBER	2013	45	90		55	100	70	100	90	100	85	100	95	95	85	85	78	>99	30	40
864	26	F	SEPTEMBER	2013	40	30		25	20	15	20	30	25	15	15	15	15	25	25	21	18
865	71	F	SEPTEMBER	2013	20	25		25	25	10	5	15	5	15	10	0	5	-5	15	14	19
866	47	F	SEPTEMBER	2013	60	65		30	45	25	25	35	30	30	25	40	50	55	65	33	44	15
867	36	M	SEPTEMBER	2013	20	20		15	15	10	10	5	5	5	5	10	5	20	15	10	9
868	45	M	SEPTEMBER	2013	30	45		20	30	15	40	15	45	15	55	15	75	25	65	16	48	15
869	32	F	SEPTEMBER	2013	20	20		15	20	10	15	10	5	15	0	15	10	5	15	13	10
870	74	M	SEPTEMBER	2013	20	30		20	15	5	10	5	20	10	25	25	30	35	50	14	19
871	52	M	SEPTEMBER	2013	15	25		20	20	25	15	20	20	10	10	30	25	30	30	24	20
872	9	M	SEPTEMBER	2013	75	90		65	70	45	50	50	35	60	25	55	25	45	35	54	45	35	15
873	26	M	SEPTEMBER	2013	65	70		65	65	55	60	40	40	40	55	60	50	45	40	55	54	40	40
874	34	M	SEPTEMBER	2013	90	10		95	5	100	0	100	0	100	-5	95	0	85	25	>98	<1	40
875	24	M	SEPTEMBER	2013	55	45		55	50	70	55	65	50	55	35	45	20	35	25	59	48
876	19	F	SEPTEMBER	2013	80	80		75	65	65	50	45	40	45	30	40	45	45	60	56	50	30	30
877	42	F	SEPTEMBER	2013	15	20		15	20	10	5	10	5	10	10	15	20	10	20	13	13
878	47	M	SEPTEMBER	2013	50	70		50	30	45	30	45	35	40	35	55	45	70	70	49	35	15	5
879	24	M	SEPTEMBER	2013	35	15		20	15	15	0	10	5			10	10	25	10	15	<8
880	40	F	SEPTEMBER	2013	90	90		100	100	100	100	100	95	95	100	95	95	85	85	>99	>99	40	40
881	30	M	SEPTEMBER	2013	90	90		100	100	100	100	100	100	100	100	95	95	85	85	>99	>99	40	40
882	60	F	SEPTEMBER	2013	65	90		55	85	55	85	50	90	45	85	50	80	85	60	53	85	20	50
883	38	M	SEPTEMBER	2013	25	20		25	20	20	10	30	10			60	15			34	14
884	32	F	SEPTEMBER	2013				20	40	15	25	20	25			15	25			19	24
885	30	F	OCTOBER	2013	55	40		30	25	40	25	50	20			45	15			43	21
886	35	M	OCTOBER	2013				45	100	30	65	30	70			50	90			39	73
887	22	M	OCTOBER	2013	90	90		100	100	100	100	100	100	95	100	95	95	85	85	>99	>99	40	40
888	65	M	OCTOBER	2013	40	50		40	50	40	40	50	50	50	50	70	65	80	75	50	51
889	30	M	OCTOBER	2013	25	20		10	10	15	5	20	5	15	5	10	15	15	5	14	9
890	40	F	OCTOBER	2013	35	30		30	15	20	5	40	10	50	0	60	10	50	35	38	10
891	8	F	OCTOBER	2013	90	90		100	100	100	100	100	100	100	100	90	90	85	85	>99	>99	40	40
892	45	M	OCTOBER	2013	90	90		100	100	100	85	100	85	100	85	100	90	85	85	>99	>99	40	25
893	33	F	OCTOBER	2013	75	100		100	100	105	95	100	95	95	85	95	85	80	70	100	94	25	15
894	36	M	OCTOBER	2013	100	100		110	105	110	105	110	105	110	95	110	95	105	100	>110	>103		30
895	63	M	OCTOBER	2013	25	45		20	40	45	50	95	80	100	100	95	95	85	85	73	68		35
896	25	M	OCTOBER	2013	90	100		90	100	75	100	95	95			90	90			90	99
897	14	M	OCTOBER	2013	5	60		0	40	-5	60	0	75	10	75	20	80	10	80	<5	64		20
898	45	M	OCTOBER	2013	10	20		5	25	20	15	15	10	10	5	15	10	20	10	16	15
899	38	F	OCTOBER	2013	30	20		40	20	35	15	30	25	45	20	70	20	45	10	44	20
900	34	M	OCTOBER	2013	60	60		70	70	65	75	30	45	20	40	45	60	45	55	53	63		25
901	32	F	OCTOBER	2013	20	45		10	30	5	25	5	25	10	30	25	20	45	45	9	28		5
902	43	F	OCTOBER	2013	15	30		15	30	5	20	5	15	10	20	5	25	35	40	8	23
903	24	M	OCTOBER	2013	35	30		30	20	10	10	5	15	0	5	5	15	25	30	13	15
904	17	F	OCTOBER	2013	15	20		15	10	5	0	15	-5	15	-10	10	-5	35	10	11	<3
905	48	F	OCTOBER	2013	35	30		20	25	15	15	25	20	25	10	20	15	35	20	20	19
906	AD	M	OCTOBER	2013	90	30		100	15	100	10	100	10	100	10	95	15	85	15	>99	13	50
907	32	M	OCTOBER	2013	25	15		20	15	10	5	10	0	0	5	20	0	20	0	15	<5
908	22	M	NOVERMBER	2013	25	100		5	100	5	110	15	110	15	110	20	110	15	105	11	>108		45
909	61	M	NOVERMBER	2013	100	110		110	110	110	110	110	110	110	110	110	110	105	105	>110	>110	30	30
910	70	F	NOVERMBER	2013	15	25		5	25	0	5	10	20	10	20	15	40	25	45	<8	23
911	55	M	NOVERMBER	2013	50	50		35	45	40	45	60	60	55	60	65	70	85	80	50	54
912	47	M	NOVERMBER	2013	85	25		85	25	90	15	95	20	85	25	85	35	85	35	89	25	40	5
913	42	F	NOVERMBER	2013	35	20		20	15	5	10	10	10	10	20	10	20	20	25	11	14
914	37	F	NOVERMBER	2013	60	100		50	100	55	90	55	80	30	75	50	90	60	105	53	90	5	20
915	22	F	NOVERMBER	2013	15	10		5	15	15	10	10	15	5	10	20	5	20	5	10	11
916	16	M	NOVERMBER	2013	35	90		30	95	20	100	10	100	10	100	20	95	15	85	18	>98		40
917	35	F	NOVERMBER	2013	75	90		65	80	65	70	65	75	70	70	85	80	85	85	70	76	15
918	28	M	NOVERMBER	2013	90	25		100	20	100	20	100	15	100	15	100	15	85	25	>99	18	40
919	38	F	NOVERMBER	2013	15	15		15	15	10	10	20	15	5	5	10	5	30	25	13	11
920	44	M	NOVERMBER	2013	25	35		20	25	15	30	10	30	15	15	15	25	30	30	15	30
921	54	F	NOVERMBER	2013	20	40		20	35	15	30	10	30	15	15	15	25	30	30	15	30
922	38	M	NOVERMBER	2013	25	20		20	20	50	35	55	45	60	55	53	60	65	65	50	38		10
923	37	F	NOVERMBER	2013	35	35		25	25	15	10	10	5	10	10	15	20	30	20	16	15
924	69	M	NOVERMBER	2013	20	40		25	30	10	10	30	20	45	40	50	70	85	80	29	33
925	5	M	NOVERMBER	2013	90	90		100	100	100	100	100	100	100	100	95	95	85	85	>99	>99	40	40
926	72	M	NOVERMBER	2013	40	60		30	50	25	55	30	55	40	35	40	40	60	85	34	51	10	15
927	63	F	NOVERMBER	2013	40	60		35	60	50	40	50	40	55	40	45	45	65	55	45	46
928	53	M	NOVERMBER	2013	50	25		40	25	35	20	40	20	35	15	35	25	85	20	38	23	20
929	35	F	NOVERMBER	2013	75	25		70	25	60	0	55	5	60	5	65	15	85	25	63	<10	10
930	12	F	NOVERMBER	2013	85	85		80	80	85	65	90	90	85	70	90	95	85	85	86	86	30	30
931	67	M	NOVERMBER	2013	35	40		30	40	30	35	50	50	50	50	50	50	75	70	40	44
932	19	M	DECEMBER	2013	65	85		55	70	50	55	30	45	45	25	40	25	40	60	40	49	20	30
933	19	F	DECEMBER	2013	65	75		60	60	50	55	40	40	30	30	30	35	30	15	45	46	20	15
934	20	M	DECEMBER	2013	70	60		70	65	75	10	75	20	80	15	80	60	65	40	75	33	18
935	19	F	DECEMBER	2013	85	90		75	95	70	100	65	100	55	100	60	95	85	85	68	>98	10
936	27	M	DECEMBER	2013	45	45		50	40	50	20	45	20	45	15	95	45	85	70	59	30	15
937	27	F	DECEMBER	2013	25	90		25	100	10	100	15	100	5	100	10	95	65	85	25	>99
938	34	M	DECEMBER	2013	15	75		15	75	10	55	10	45	10	45	20	45	20	45	14	55
939	55	M	DECEMBER	2013	30	40		20	30	15	15	20	20	20	30	35	40	85	85	23	26
940	40	M	DECEMBER	2013	25	55		25	45	25	60	30	85	20	80	20	95	45	85	25	71	20
941	34	F	DECEMBER	2013	25	25		15	20	5	10	25	25	5	10	0	10	20	20	11	16
942	67	F	DECEMBER	2013	25	25		20	15	10	35	25	25	30	20	30	25	30	70	21	20
943	70	F	DECEMBER	2013	40	70		45	70	40	65	55	55	50	50	75	65	70	80	54	66	15
944	60	F	DECEMBER	2013	65	65		50	55	40	40	40	50	35	60	35	60	45	80	85	55	69
945	62	F	DECEMBER	2013	35	40		35	30	25	15	40	25	30	20	30	30	45	25	33	25	15	10
946	67	F	DECEMBER	2013	30	45		25	35	25	25	35	30	25	20	20	25	55	35	25	29	10
947	65	M	DECEMBER	2013	40	45		40	50	40	40	55	55	55	50	70	60	70	70	51	51
948	27	F	DECEMBER	2013	25	90		25	100	10	100	15	100	5	100	10	95	65	85	14	>99		40
949	40	M	DECEMBER	2013	90	60		100	50	100	35	100	60	100	70	95	80	85	85	>99	58	40	20
950	35	F	DECEMBER	2013	45	45		35	35	20	25	15	15	15	10	10	10	25	25	20	21
951	83	M	DECEMBER	2013	90	90		100	100	90	90	85	95	90	95	85	95	85	85	>90	>95	40	40
952	27	M	DECEMBER	2013	50	55		45	60	50	60	40	50	30	60	30	50	25	40	41	55	20	35
953	24	M	DECEMBER	2013	40	35		40	35	50	35	30	30	25	20	35	25	45	45	39	31	20	10
960	74	M	FEBRUARY	2019	70	50		60	40	75	55	80	55	85	65	85	65	105	105	74	54	20	10
961	61		FEBRUARY	2019	25	20		20	15	10	5	25	10	10	25	15	5	25	30	18	9
962	36	M	FEBRUARY	2019	100	25		105	25	105	10	95	0	90	15	95	20	105	25	100	<14	35
963	25	F	FEBRUARY	2019	50	25		55	25	30	10	40	10	40	5	55	10	60	15	45	14	30
964	21	F	FEBRUARY	2019	30	10		40	20	15	40	15	35	20	30	25	15	45	25	24	28	10	15
965	83	M	FEBRUARY	2019	30	5		25	10	20	20	30	15	40	30	45	30	60	45	30	23	10	10
966	55	F	FEBRUARY	2019	50	30		45	35	65	50	80	40	95	50	110	55	105	75	>75	45	20	10
967	26	M	MARCH	2019	95	30		75	20	80	20	95	15	105	20	105	20	105	20	20	91	20
968	60	M	MARCH	2019	100	80		110	80	110	75	110	85	110	90	110	95	105	90	110	84	30	10
969	24	M	MARCH	2019	20	15		20	10	25	10	30	15	30	20	45	20	40	15	21	30	10
970	27	M	MARCH	2019	10	65		15	55	5	45	10	50	15	45	5	50	10	65	9	50		35
971	37	F	MARCH	2019	25	15		15	15	15	15	5	10	15	20	15	10	10	5	13	13
972	11	M	MARCH	2019	100	25		110	15	110	25	110	30	110	25	110	25	105	30	>110	24	30
973	74	M	MARCH	2019	105	75		95	75	80	70	90	70	90	65	110	80	105	90	94	74	20
974	50	F	MARCH	2019	20	35		20	35	30	40	25	35	25	15	25	15	15	30	25	37
975	36	M	MARCH	2019	30	20		15	35	10	30	5	30	10	45	15	45	10	35	11	35		15
976	37	F	MARCH	2019	35	35		30	35	15	30	15	40	5	25	20	30	25	50	20	34	15	20
977	75	F	MARCH	2019	30	25		35	20	35	20	35	25	65	35	70	60	80	75	44	31
978	15	M	MARCH	2019	55	45		60	45	55	40	65	40	60	35	65	40	45	55	61	41	40	25
979	43	M	MARCH	2019	65	65		60	65	55	50	55	40	60	50	60	45	55	45	58	50	30	25
980	50	F	MARCH	2019	95	35		110	15	110	10	110	35	110	35	110	70	105	105	>110	30	35
981	31	M	MARCH	2019	65	65		55	55	50	55	60	50	55	45	45	40	35	35	54	50	15
982	18	M	MARCH	2019	55	70		50	80	45	80	50	55	40	85	50	90	55	75	49	84	15	25
983	58	M	MARCH	2019	20	15		20	10	30	15	5	20	50	30	75	50	75	40	33	24	10	15
984	26	F	MARCH	2019	100	30		110	30	110	25	110	20	110	5	110	20	105	25	>110	24	40	10
985	36	F	APRIL	2019	35	25		25	20	15	10	5	5	5	5	15	20	15	5	15	16
986	45	F	APRIL	2019	100	90		100	90	90	85	105	100	110	110	110	110	105	105	>101	>96		25
987	60	F	APRIL	2019	45	100		45	110	35	110	35	110	45	110	55	110	75	105	43	>110	10	35
988	48	F	APRIL	2019	100	35		110	30	110	20	110	10	110	15	110	20	105	15	>110	20	15	30
989	46	M	APRIL	2019	100	95		95	100	100	100	95	90	110	95	110	90	105	90	>100	98		15
990	48	F	APRIL	2019	105	100		110	100	105	105	110	110	110	110	110	110	105	105	>109	>106		30
991	40	M	APRIL	2019	25	20		80	15	110	15	110	15	110	25	110	60	105	25	>103	26	30
992	10	M	APRIL	2019	20	15		20	10	15	5	15	5	10	10	15	10	25	10	16	8
993	23	F	APRIL	2019	30	20		25	15	10	10	10	5	15	10	30	20	40	15	18	13	10	10
994	72	M	APRIL	2019	100	100		105	110	100	105	100	110	105	105	110	110	105	105	>104	>110		30
995	45	F	APRIL	2019	80	70		85	60	70	45	70	45	65	55	85	65	85	70	78	54	35	30
996	30	F	APRIL	2019	100	60		110	50	110	35	110	35	110	30	110	35	105	45	>110	39	50	15
997	34	F	APRIL	2019	45	20		40	25	25	10	10	5	5	10	5	15	25	20	20	14
998	53	F	APRIL	2019	100	30		100	30	100	20	110	10	110	15	110	20	105	20	>105	20	30
999	45	F	APRIL	2019	40	35		25	25	20	25	20	30	30	25	25	30	20	15	30	40
1000	61	M	APRIL	2019	60	50		65	50	55	50	60	50	65	45	60	45	85	55	49	60
1001	24	M	APRIL	2019	35	30		20	25	25	5	25	10	30	10	30	20	30	20	25	15	10
1002	66	F	APRIL	2019	35	20		25	20	25	15	25	15	25	15	30	20	10	20	28	18
1003	52	F	APRIL	2019	25	30		25	25	15	10	15	10	25	5	30	15	35	25	21	15
1004	52	M	APRIL	2019	30	15		20	15	20	20	25	25	30	30	60	45	50	35	31	28		10
1005	16	F	APRIL	2019	65	65		60	60	60	55	50	40	35	5	45	45	40	35	54	50	35	40
1006	53	F	APRIL	2019	30	35		25	35	30	55	40	75	45	75	45	80	75	105	35	61		15
1007	65	F	APRIL	2019	55	40		45	30	40	20	80	20	45	10	60	20	65	25	56	23	20	10
1008	74	F	APRIL	2019	35	25		35	30	30	25	35	50	35	40	60	55	75	80	40	40	10	15
1009	60	M	APRIL	2019	20	30		40	50	50	70	55	65	75	75	85	80	75	90	58	66	10	10
1010	63	F	APRIL	2019	45	55		40	60	25	60	40	65	30	65	45	80	65	85	38	68	10	15
1011	60	M	MAY	2019	35	40		35	35	40	45	50	60	55	70	55	80	60	70	45	55	10
1012	90	M	MAY	2019	55	45		50	45	55	50	55	50	55	50	75	55	80	70	61	50
1013	58	F	MAY	2019	40	30		35	20	25	25	35	45	30	45	45	60	50	55	35	38		10
1014	60	F	MAY	2019	40	15		45	15	30	15	30	15	30	5	30	5	55	30	34	13	15
1015	62	M	MAY	2019	30	15		15	15	20	10	20	15	15	10	40	15	60	20	24	11	10
1016	80	F	MAY	2019	65	55		60	45	60	70	70	80	70	85	85	95	105	105	70	73	10	10
1017	30	F	MAY	2019	30	80		25	95	20	110	20	110	10	110	15	110	15	105	20	>106		30
1018	39	F	MAY	2019	25	25		30	20	15	10	15	20	15	10	20	20	25	25	20	18	10
1019	23	F	MAY	2019	45	35		40	30	35	10	45	10	50	10	60	10	70	5	15	46	15
1020	27	M	MAY	2019	35	25		25	30	25	30	20	30	20	30	30	25	50	30	25	29		10
1021	41	F	MAY	2019	25	25		30	35	30	30	15	10	15	15	15	20	25	15	30	20
1022	61	M	MAY	2019	95	15		105	40	110	35	110	35	110	30	110	35	105	60	>109	36	30
1023	54	F	MAY	2019	35	40		40	50	40	55	45	55	40	60	45	75	65	95	43	59		10
1024	31	M	MAY	2019	105	105		105	110	110	110	110	110			110	110			>110	>110
1025	42	F	MAY	2019	35	25		30	20	15	20	15	10	20	10	15	10	15	10	16	15
1026	25	F	MAY	2019	25	15		15	10	15	5	20	0	20	10	25	15	40	25	19	<9	15
1027	15	F	MAY	2019	25	20		20	20	20	25	35	20	15	15	20	15	10	10	24	20		10
1028	51	M	MAY	2019	90	40		30	70	20	50	15	60	20	90	35	80	65	100	28	68
1029	50	F	MAY	2019	45	35		40	30	25	20			30	35	35	40			33	13	10
1030	55	F	MAY	2019	75	35		70	35	80	25	85	25	70	20	70	35	100	20	76	30	15	10
1031	53	F	MAY	2019	40	35		40	35	30	45	20	55	30	55	35	75	80	90	31	53	15	10
1032	70	M	MAY	2019	30	35		25	35	30	30	35	40	50	50	75	60	85	75	43	41	10	15
1033	70	F	MAY	2019	60	30		55	30	50	25	40	25	40	25	55	35	50	60	29	50	15	10
1034	35	M	MAY	2019	5	20		10	15	10	20	5	25	25	35	45	50	20	65	18	28	10	15
1035	31	F	MAY	2019	65	50		53	50	80	75	80	65			80	65			24	61
1036	37	M	JUNE	2019	60	15		50	10	60	10	35	5	60	10	50	20	55	15	49	11	45
1037	9	M	JUNE	2019	30	15		30	10	5	0	0	5	0	10	10	10	20	25	11	<6
1038	55	M	JUNE	2019	10	10		5	15	10	10	20	10	20	15	40	25	40	25	21	15
1039	50	M	JUNE	2019	15	20		10	15	15	15	10	10	10	10	20	25	15	20	14	16
1040	35	F	JUNE	2019	30	30		20	25	10	10	10	10	15	0	10	5	25	25	13	13
1041	17	F	JUNE	2019	40	35		25	15	15	0	25	5	20	0	25	10	35	30	25	10
1042	57	M	JUNE	2019	30	105		20	105	15	105	10	90	10	80	20	80	50	105	16	90		45
1043	73	F	JUNE	2019	30	30		35	30	35	45	45	50	75	55	90	65	95	90	51	48	10
1044	46	M	JUNE	2019	20	20		20	10	-5	-5	-5	-5	-5	10	10	15	30	20	<8	<5
1045	37	M	JUNE	2019	10	25		15	25	20	10	20	20	15	15	25	20	10	10	20	19		10
1046	57	M	JUNE	2019	10	5		10	10	10	10	5	20	15	20	25	25	20	35	13	16
1047	30	F	JUNE	2019	25	10		25	5	10	10	10	15	20	15	25	10	20	20	18	11
1048	55	M	JUNE	2019	20	14		20	15	15	20	25	30	30	45	40	50	55	70	25	29
1049	40	F	JUNE	2019	10	25		10	30	20	25	20	35	10	30	20	45	20	55	30	18		15
1050	49	F	JUNE	2019	95	20		95	20	105	10	110	15	110	0	110	10	105	25	>110	46	45
1051	40	M	JUNE	2019	50	85		50	90	75	85	85	110	80	110	85	110	90	105	74	>99	10	30
1052	48	M	JUNE	2019	20	105		20	110	30	110	30	110	30	110	35	110	65	110	30	70	10	35
1053	26	F	JUNE	2019	105	30		110	20	110	10	110	10	105	0	110	0	100	15	>110	<10	50
1054	28	M	JUNE	2019	60	35		45	35	50	40	45	60	35	65	50	65	60	50	48	50	25	30
1055	42	F	JUNE	2019	105	90		100	95	110	95	110	95	100	85	110	80	110	80	105	75	105	88
1056	43	M	JUNE	2019	0	45		5	55	5	25	20	10	15	25	10	20	0	25	15	28
1057	9	M	JUNE	2019					20	10	15	0	-5	0			5	10			<10	50
1058	35	F	JUNE	2019	20	20		30	25	10	10	15	5	25	20	30	20	25	5	21	14		10
1059	55	F	JUNE	2019	30	75		25	70	10	40	55	30	30	40	40	30	50	45	32	43	10	35
1060	15	F	JUNE	2019	45	35		35	30	15	20	10	10	10	5	5	20	10	15	16	20		15
1061	11	F	JUNE	2019	15	15		20	15	15	15	-5	5	15	10	15	15	15	15	<13	<13
1062	44	F	JUNE	2019	35	40		40	40	50	25	60	20	60	25	70	25	90	105	58	25	35
1063	51	M	JUNE	2019	75	80		70	80	80	75	80	75	85	80	105	95	105	105	84	81	35	35
1064	78	F	JUNE	2019	35	45		40	45	40	45	45	40	55	40	55	50	85	90	45	45	10	25
1065	67	M	JUNE	2019	65	55		55	50	60	55	65	80	75	85	85	85	60	60	66	68	30	35
1066	42	M	JUNE	2019	105	10		110	20	110	25	110	15	110	20	110	60	105	105	>110	30	30	10
1067	12	M	JUNE	2019	55	60		60	60	50	30	45	45	55	50	65	55	60	75	55	45	10	15
1068	16	F	JUNE	2019	25	5		15	5	10	10	10	15	5	5	5	10	0	10	10	9
1069	28	F	JUNE	2019	80	95		95	105	10	10	105	100	95	100	95	110	105	104	104	>106		20
1070	5	F	JUNE	2019				0	15	5	10	15	15			20	10			<8	13
1071	36	F	JUNE	2019	15	15		15	15	10	15	5	10	10	15	10	20	5	15	11	15		10
1072	51	M	JUNE	2019	15	5		15	10	20	10	20	15	15	15	30	20	20	15	21	11
1073	57	M	JUNE	2019	30	105		25	110	15	110	10	110	20	105	35	110	40	105	>21	>110	15	30
1074	31	M	JUNE	2019				110	110	110	110	110	110			110	110			>110	>110
1075	58	F	JULY	2019	30	25		30	20	20	20	35	30	50	45	60	50	45	40	36	30	15	10
1076	12	M	JULY	2019	70	65		65	70	75	70	75	70	75	70	75	70	70	55	74	69	25
1077	14	F	JULY	2019	60	65		60	60	45	55	65	85	75	75	70	95	85	75	60	74	60	55
1078	39	F	JULY	2019	105	30		110	30	110	20	110	20	110	5	110	10	105	20	>110	20	30
1079	37	M	JULY	2019	105	105		110	110	110	110	110	110	110	110	110	110	105	105	>110	>110	30	30
1080	53	F	JULY	2019	55	50		55	50	60	30	65	15	40	15	35	10	45	20	54	26	40	10
1081	58	F	JULY	2019	85	85		80	75	55	70	70	65	80	70	95	85	105	90	75	74	40	35
1082	47	M	JULY	2019	80	90		75	105	85	100	85	90	80	90	100	100	100	100	86	99	35	20
1083	54	M	JULY	2019	10	20		15	20	20	15	20	25	10	15	25	20	30	25	24	21
1084	60	F	JULY	2019	70	70		70	70	30	45	65	55	50	60	75	75	75	70	66	61
1085	71	M	JULY	2019				100	90	90	95	90	105			110	105			70	99
1086	28	F	JULY	2019	20	-10		25	0	20	10	10	5	5	5	5	5	15	5	15	7	15	10
1087	78	M	JULY	2019	50	40		35	20	25	25	30	45	40	30	50	55	80	90	35	36	15
1088	29	M	JULY	2019	30	10		30	5	35	20	40	75	70	80	45	80	10	85	38	45	15	10
1089	32	M	JULY	2019	30	50		15	40	10	25	0	10	5	20	10	25	15	30	9	25		25
1090	65	M	JULY	2019	55	80		55	95	75	110	110	110	110	110	110	110	105	105	>88	>106	30	30
1091	23	M	JULY	2019	60	60		65	95	65	95	80	90	95	85	95	95	100	85	76	94	10
1092	80	M	JULY	2019	75	105		65	110	70	110	80	110	50	110	60	110	90	110	61	>110	35	30
1093	22	M	JULY	2019	20	20		15	10	10	0	5	5	20	15	25	15	25	15	14	<8	10
1094	49	M	AUGUST	2019	90	70		95	70	100	65	105	50	105	50	110	75	110	95	103	65	35	15
1095	9	M	AUGUST	2019	20	105		30	110	15	110	25	110	15	110	15	110	15	105	21	>110		35
1096	52	F	AUGUST	2019	30	30		40	45	40	35	40	35	25	25	35	40	30	30	39	39	15	15
1097	44	F	AUGUST	2019	105	35		110	45	100	85	110	80	110	85	110	80	105	85	108	73
1098	31	M	AUGUST	2019				15	10	10	15	10	20			20	25			14	18
1099	45	M	AUGUST	2019	15	15		10	15	20	25	20	35	20	40	30	50	15	20	20	31	10	10
1100	45	M	AUGUST	2019	10	5		25	5	10	10	15	20	5	0	15	20	20	40	16	14
1101	34	M	AUGUST	2019	45	35		45	40	35	35	20	25	20	25	30	40	50	30	33	35	10	15
1102	58	M	AUGUST	2019	40	10		35	5	35	10	45	15	80	35	85	80	90	60	50	20
1103	42	M	AUGUST	2019	105	30		110	35	110	50	110	55	105	55	110	70	105	75	>110	53	30	25
1104	50	F	AUGUST	2019	35	25		35	25	35	25	45	30	40	30	45	35	60	30	40	29	15
1105	19	F	AUGUST	2019	40	25		35	25	50	10	65	10	65	15	60	5	50	5	54	15	25
1106	25	F	AUGUST	2019	40	20		35	15	20	5	5	10	10	10	10	10	15	25	17	10
1107	34	F	AUGUST	2019	20	20		20	20	5	5	5	5	10	0	10	5	20	10	10	9
1108	54	M	AUGUST	2019	60	35		65	30	70	60	80	75	90	75	95	75	85	80	78	60	10
1109	26	F	AUGUST	2019	30	100		15	110	30	110	10	110	20	110	20	110	15	105	>16	110		30
1110	50	F	AUGUST	2019	75	30		45	30	30	10	15	10	15	5	10	10	15	20	25	16
1111	50	M	AUGUST	2019				110	90	110	105	105	110			105	110			108	>104	25	30
1112	32	M	AUGUST	2019	55	40		55	45	80	65	65	65	70	65	80	70	70	65	70	61	10
1113	60	M	AUGUST	2019	70	70		90	90	85	90	80	85	85	90	95	95	100	105	85	90	45	45
1114	57	F	AUGUST	2019	30	30		20	25	15	20	25	25	15	10	25	20	50	40	23	21
1115	59	M	AUGUST	2019	5	5		10	15	10	10	10	15	10	15	20	30	25	30	13	18
1116	40	M	AUGUST	2019	35	45		30	35	20	35	20	35	20	35	50	50	35	60	30	31	15	20
1117	49	F	SEPTEMBER	2019	30	30		25	25	10	10	20	20	20	30	25	25	40	40	20	20
1118	37	M	SEPTEMBER	2019	100	15		105	15	90	20	100	20	100	30	90	30	105	30	96	21	45	15
1119	43	M	SEPTEMBER	2019	5	20		5	15	5	5	20	5	20	15	10	15	30	30	10	10
1120	91	M	SEPTEMBER	2019	25	30		40	35	60	60	70	70	80	90	95	110	105	100	68	70		15
1121	20	F	SEPTEMBER	2019	90	105		100	110	90	105	95	105	110	100	110	95	105	105	>99	>104	15	25
1122	90	F	SEPTEMBER	2019	40	100		40	110	40	110	50	110	65	110	85	110	105	105	56	>110	10	30
1123	25	F	SEPTEMBER	2019	105	75		110	75	110	50	110	55	110	65	110	70	100	70	>110	63	30	20
1124	15	F	SEPTEMBER	2019	40	40		30	30	25	25	25	25	30	30	30	50	50	70	28	32
1125	38	F	SEPTEMBER	2019	20	20		15	25	15	15	25	10	20	20	25	30	20	40	20	20
1126	13	F	SEPTEMBER	2019	50	40		50	35	40	30	35	35	25	30	25	30	35	35	38	33	20	15
1127	29	F	SEPTEMBER	2019	65	50		70	55	90	90	80	110	80	110	80	110	105	105	>95	>88	30	30
1128	17	F	SEPTEMBER	2019	10	40		10	55	25	60	30	60	45	65	45	85	70	80	27	65	20	50
1129	70	M	SEPTEMBER	2019	25	15		20	25	30	30	50	50	60	65	80	45	85	75	45	40	10	10
1130	67	F	SEPTEMBER	2019	20	20		25	20	25	20	20	15	25	20	20	35	30	45	23	25	10
1131	55	M	SEPTEMBER	2019	75	40		75	40	70	40	65	35	70	40	85	35	75	45	74	38	35	15
1132	76	M	SEPTEMBER	2019	50	35		55	45	55	60	65	70	75	75	85	85	95	95	65	65
1133	45	M	SEPTEMBER	2019	70	105		75	110	70	110	80	110	85	110	75	110	80	105	75	>110	70	45
1134	6	M	SEPTEMBER	2019				95	90	110	100	110	110			110	110			>106	>103
1135	52	F	OCTOBER	2019	25	35		25	30	15	40	25	45	25	50	25	75	20	80	23	48		15
1136	58	M	OCTOBER	2019	85	90		80	85	70	70	65	75	75	75	80	80	85	70	74	78		50
1137	13	F	OCTOBER	2019	15	15		20	10	10	10	10	10	20	10	20	5	20	10	15	9		10
1138	14	M	OCTOBER	2019	35	20		40	15	25	10	10	5	10	10	15	10	15	10	23	10	15
1139	70	F	OCTOBER	2019	25	45		30	20	45	10	30	15	35	15	50	30	60	60	39	19	10
1140	32	F	OCTOBER	2019	40	15		35	15	20	5	20	10	45	10	45	10	60	15	30	10	30
1141	37	F	OCTOBER	2019	25	20		25	15	15	20	15	20	20	0	10	0	20	10	16	14
1142	47	M	OCTOBER	2019	15	45		20	25	10	25	15	30	20	45	15	45	25	35	15	31		20
1143	49	F	OCTOBER	2019	-10	15		10	15	-10	10	10	5	15	0	15	15	25	25	<9	14
1144	25	F	OCTOBER	2019	20	35		20	35	35	40	45	35	35	35	20	25	5	20	30	34	10	15
1145	79	F	OCTOBER	2019	45	45		80	35	80	40	50	45	45	55	55	70	85	75	51	48	10	10
1146	37	F	OCTOBER	2019	15	25		15	20	10	10	15	5	25	10	25	10	55	40	16	<10
1147	54	F	OCTOBER	2019	55	40		30	30	15	15	20	15	15	20	10	25	15	45	20	23
1148	71	F	OCTOBER	2019	30	15		25	20	35	30	45	40	40	40	50	55	75	70	39	38		15
1149	58	F	NOVEMBER	2019	15	20		15	10	5	10	20	20	30	20	40	15	45	40	20	14
1150	61	F	NOVEMBER	2019	45	40		45	40	30	25	30	20	25	15	50	20	40	50	39	26	35	30
1151	74	F	NOVEMBER	2019	50	60	50	50	60	45	55	55	45	35	55	75	65	105	105	56	50	40	30
1152	40	F	NOVEMBER	2019	25	25		40	30	30	40	35	35	35	20	50	30	45	20	39	34	15	10
1153	85	F	NOVEMBER	2019	40	50		55	50	50	50	55	50	55	55	70	65	70	70	56	55
1154	26	M	NOVEMBER	2019	105	105		105	90	100	100	110	100	110	95	110	100	105	85	>106	>98		20
1155	51	M	NOVEMBER	2019	40	20		50	20	55	10	60	10	55	10	65	20	50	15	60	15	35
1156	54	M	NOVEMBER	2019	20	30		25	40	30	45	25	30	35	35	40	55	20	45	30	45	15	15
1157	41	M	NOVEMBER	2019	45	55		50	55	55	60	50	45	40	50	50	50	40	45	51	52		35
1158	76	M	NOVEMBER	2019	80	65		100	80	105	90	110	95	100	80	100	75	105	105	>106	>94	25	25
1159	79	M	NOVEMBER	2019	65	55		65	55	55	60	60	65	60	70	65	75	70	90	61	64		15
1160	30	M	NOVEMBER	2019	20	25		15	15	10	10	10	15	5	10	10	30	30	20	11	17
1161	66	F	NOVEMBER	2019	40	25		40	25	25	25	25	30	40	30	35	35	60	70	31	30		15
1162	20	M	NOVEMBER	2019	25	10		20	10	35	5	35	10	40	15	45	10	80	15	10	31	15
1163	14	M	NOVEMBER	2019	20	10		15	10	5	20	10	10	15	25	10	15	5	10	10	14
1164	34	M	NOVEMBER	2019	25	25		15	30	10	20	15	10	20	10	35	15	20	20	18	18	10
1165	34	F	DECEMBER	2019	40	40		40	35	30	30	20	20	15	10	15	20	20	20	26	26		10
1166	24	F	DECEMBER	2019	20	30		20	30	10	10	10	5	10	5	10	10	20	5	13	14
1167	54	F	DECEMBER	2019	15	30		20	30	25	30	30	35	25	30	20	35	55	55	24	33	20	25
1168	63	M	DECEMBER	2019	20	15		20	20	15	20	45	45	55	60	70	75	80	85	38	40	5	10
1169	83	F	DECEMBER	2019	55	55		50	40	45	45	40	40	45	50	55	60	80	75	50	40		25
1170	20	M	DECEMBER	2019	25	25	25	25	25	10	15	20	20	25	35	30	45	25	50	21	25
1171	22	F	DECEMBER	2019	30	10		25	25	15	10	15	10	15	15	30	25	25	15	16	14		15
1172	63	F	DECEMBER	2019	25	25		25	25	15	15	25	20	35	20	30	25	70	45	24	21	5	10
1173	70	M	DECEMBER	2019	30	65		55	70	60	110	60	110	70	110	85	110	95	105	65	>100	10	30
1174	75	M	DECEMBER	2019	45	35		40	30	45	40	20	40	30	60	60	70	40	60	41	45	10	15
1175	22	M	DECEMBER	2019	25	15		15	10	10	10	10	0	10	5	20	15	15	20	14	<9
1176	55	F	DECEMBER	2019	30	5		20	20	20	10	15	10	10	15	25	15	60	50	21	15
1177	67	F	DECEMBER	2019	60	40		65	40	70	55	60	60	75	85	85	105	105	105	70	65
1178	11	M	DECEMBER	2019	25	35		15	40	10	25	5	10	0	5	10	15	5	10	10	20
1179	24	F	JANUARY	2020	35	30		25	30	35	25	35	15	40	10	35	15	50	10	33	24	15	20
1180	9	F	JANUARY	2020	35	40		25	30	15	15	20	10	20	10	25	5	20	5	20	15	20	10
1181	53	F	JANUARY	2020	30	35		30	40	15	25	5	10	10	15	20	20	25	35	18	24	20	20
1182	49	M	JANUARY	2020	15	40		25	45	10	15	15	50	15	60	25	50	25	45	19	>5		10
1183	49	M	JANUARY	2020	20	100		20	110	25	110	45	110	15	110	25	110	15	105	29	>110		40
1184	60	F	JANUARY	2020	35	100		45	110	40	110	35	110	45	110	45	110	40	105	41	>110	20	30
1185	82	M	JANUARY	2020	20	15		30	30	35	55	25	60	60	60	40	75	45	100	33	56	10	10
1186	80	M	JANUARY	2020	35	50		50	55	65	60	70	70	75	80	80	75	85	90	66	63		15
1187	65	M	JANUARY	2020	15	10		15	15	10	15	20	15	20	15	25	20	30	20	18	16
1188	50	M	JANUARY	2020	5	15		15	15	15	10	25	20	30	40	30	40	35	45	21	21	10
1189	73	M	JANUARY	2020	70	45		60	45	55	40	55	45	55	50	55	50	70	70	50	45	10	10
1190	68	M	JANUARY	2020	10	25		15	20	15	25	20	20	15	15	15	15	25	20	16	16
1191	50	M	JANUARY	2020	40	80		60	110	70	110	110	110	110	110	110	110	105	105	>88	>110	30	30
1192	40	M	JANUARY	2020	95	10		100	10	110	10	110	0	110	5	110	20	105	25	>108	11	40
1193	64	M	JANUARY	2020	30	30		20	35	20	40	25	50	25	45	30	60	55	95	24	46		10
1194	60	M	JANUARY	2020	105	90		100	100	110	110	110	105	110	110	110	110	105	105	>108	>106		80
1195	35	F	JANUARY	2020	30	20		30	10	15	15	15	15	15	10	15	10	25	25	19	11
1196	65	M	JANUARY	2020	105	75		110	70	110	70	110	60	110	60	110	65	105	95	>110	65	30	25
1197	67	M	JANUARY	2020	15	15		25	15	30	25	45	40	60	20	65	45	75	65	41	31	15
1198	41	M	JANUARY	2020	105	90		110	95	110	105	100	100	105	90	110	105	110	110	>107	101	30	25
1199	57	F	JANUARY	2020	80	60		75	80	70	75	40	65	50	60	65	80	70	105	63	68	40	30
1200	35	M	JANUARY	2020	95	90		100	85	95	85	90	90	100	105	100	105	105	105	96	93	20
1201	14	F	JANUARY	2020	55	80		45	90	45	105	45	110	10	105	15	110	80	105	38	104	10	45
1202	60	M	JANUARY	2020	75	70		80	80	50	60	35	45	40	55	60	55	90	75	56	60	30	35
1203	63	F	JANUARY	2020	45	45		40	40	45	80	40	50	30	50	30	50	45	55	39	48	10	20
1204	60	M	JANUARY	2020	10	70		15	75	15	70	15	75	20	65	15	65	15	85	15	71		30
1205	53	M	JANUARY	2020	40	20		30	15	25	35	40	20	30	20	45	15	40	35	35	21	25	15
1206	59	F	JANUARY	2020	25	50		30	40	15	50	25	55	40	65	45	75	50	70	29	55	15	30
1207	40	F	JANUARY	2020	95	100		100	105	110	95	110	105	110	110	110	110	110	110	>107	>107	30	30
1208	20	M	JANUARY	2020	90	85		95	95	105	105	100	105	100	110	110	110	110	110	103	>108	25	35
1209	53	F	JANUARY	2020	80	40		85	45	65	25	55	25	60	15	65	25	85	90	68	30
1210	50	F	JANUARY	2020	95	80		90	85	90	85	75	75	75	75	75	80	80	80	83	81	15	15
1211	12	F	JANUARY	2020				105	110	100	110	110	110			110	110			>106	>110	30	30
1212	71	F	JANUARY	2020	85	70		85	60	70	60	60	70	65	90	70	90	105	110	71	70	15	30
1213	62	M	JANUARY	2020	65	65		75	65	70	75	90	95	75	75	85	75	105	105	80	80	40	35
1214	36	F	JANUARY	2020	100	95		105	100	110	110	110	110	110	110	110	110	110	110	>109	>108		30
1215	29	M	JANUARY	2020	65	65		50	55	35	60	40	65	25	55	30	55	20	50	39	58	30	45
1216	43	M	JANUARY	2020	15	40		10	70	0	90	5	85	5	100	5	105	10	80	5	85	10	50
1217	52	F	JANUARY	2020	50	25		60	25	55	10	55	5	70	0	80	15	85	20	63	14	40
1218	14	M	JANUARY	2020	60	60		60	70	80	80	70	60	70	80	60	70	55	80	68	70	30	30
1219	58	M	JANUARY	2020	90	100		110	105	110	110	110	110	110	110	110	110	110	110	>110	>109	35	35
1220	22	F	FEBRUARY	2020	35	100		35	110	15	110	10	110	5	110	5	110	25	105	15	>110		35
1221	13	F	FEBRUARY	2020	50	50		60	60	65	60	50	70	60	65	80	80	90	85	68	68		15
1222	26	F	FEBRUARY	2020	105	85		110	75	110	65	105	60	110	60	110	65	105	105	>109	66	30	10
1223	60	F	FEBRUARY	2020	35	100		40	110	35	110	35	110	45	110	45	110	50	105	40	>110	10	30
1224	67	M	FEBRUARY	2020	30	30		35	25	30	20	25	20	35	40	25	20	35	40	35	40
1225	50	F	FEBRUARY	2020	70	65		65	50	60	50	50	50	45	70	60	70	65	75	59	55	10	15
1226	21	F	FEBRUARY	2020	75	80		65	105	70	105	80	110	80	110	80	110	50	105	>89	>108		30
1227	75	M	FEBRUARY	2020	90	50		90	45	80	45	75	50	80	60	95	75	105	80	85	55	15	10
1228	25	M	FEBRUARY	2020	85	95		95	100	95	90	110	110	105	110	110	110	105	105	>100	>103		25
1229	43	M	FEBRUARY	2020	20	100		20	110	5	110	10	110	20	110	10	110	20	105	>11	>110		55
1230	49	F	FEBRUARY	2020	40	35		40	35	25	40	15	35	25	50	30	55	30	65	28	41	10	10
1231	35	F	FEBRUARY	2020	65	75		60	70	45	60	40	55	40	50	40	55	30	50	46	60	30	40
1232	61	M	FEBRUARY	2020	55	65		45	70	65	70	60	80	65	65	70	75	80	75	60	74	15	20
1233	29	F	FEBRUARY	2020	40	45		40	30	30	30	20	25	15	10	10	15	10	20	25	25	20	20
1234	18	F	FEBRUARY	2020	25	25		25	20	20	10	15	10	20	5	15	15	35	0	19	18	15	10
1235	65	F	FEBRUARY	2020	25	30		25	35	30	35	35	45	25	50	25	65	25	60	29	45	10	10
1236	33	F	FEBRUARY	2020		65	60	60	80	110	85	110	75	110	80	110	90	105	95	>110	83		10
1237	86	F	FEBRUARY	2020	70	85		75	75	80	70	65	50	70	60	90	70	100	80	78	67
1238	45	F	FEBRUARY	2020	35	40		30	45	15	20	40	30	50	50	65	45	100	85	38	37	15	10
1239	17	F	FEBRUARY	2020	100	60		110	55	110	45	110	30	110	45	110	60	105	105	>110	48	30	10
1240	52	F	FEBRUARY	2020	105	100		110	110	110	110	110	110	110	110	110	110	105	95	>110	>110		30
1241	53	F	FEBRUARY	2020	30	35		40	35	50	35	40	35	40	45	50	50	70	70	45	40	10	10
1242	28	M	FEBRUARY	2020	110	110		100	105	110	110	110	110	110	110	110	110	105	105	>106	>108	30	30
1243	38	F	FEBRUARY	2020	90	85		90	80	75	80	80	75	75	75	75	75	50	45	80	70
1244	57	F	FEBRUARY	2020	25	80		20	80	20	70	20	65	20	65	25	70	35	85	21	73		25
1245	37	F	FEBRUARY	2020	105	105		110	105	105	100	110	110	110	110	110	110	105	105	>109	>106		30
1246	58	F	FEBRUARY	2020	80	80		75	70	70	70	80	70	85	65	90	70	80	95	79	70	40	45
1247	18	M	FEBRUARY	2020	50	55		45	50	15	20	15	10	10	5	10	5	15	15	15	20
1248	15	F	FEBRUARY	2020	5	20		10	15	15	10	10	5	5	5	10	5	5	0	11	10
1249	7	M	FEBRUARY	2020	15	15		25	25	25	5	30	20	20	5	30	15	45	35	28	17	10
1250	21	F	FEBRUARY	2020	105	35		110	35	110	35	110	40	110	40	110	55	105	55	>110	42	30	10
1251	18	M	FEBRUARY	2020	10	0		10	-5	15	5	15	-5	20	-5	40	5	45	15	10	<3
1252	60	M	FEBRUARY	2020	30	85		20	75	15	75	20	65	25	90	45	75	20	105	25	73		55
1253	47	F	FEBRUARY	2020	105	95		105	105	110	105	110	110	110	70	110	110	105	105	>109	>108		30
1254	14	F	FEBRUARY	2020	20	30		20	30	50	25	30	20	30	35	35	30	25	35	34	27	15	10
1255	16	M	FEBRUARY	2020	25	40	10	10	25	5	10	5	5	0	5	15	30	10	20	<9	18	10	15
1256	49	F	FEBRUARY	2020	60	105		85	110	95	110	100	110	105	110	110	110	110	110	98	>100	25	30
1257	19	F	FEBRUARY	2020	105	35		110	110	110	110	110	110	110	110	110	110	105	105	>110	>110		30
1258	34	M	FEBRUARY	2020	100	100		110	110	110	110	110	110	110	110	110	110	105	105	>110	>110		35
1259	45	M	FEBRUARY	2020	95	40		100	80	100	75	105	70	90	60	105	60	105	95	103	67	30	15
1260	54	F	FEBRUARY	2020	25	15		15	20	15	10	30	35	30	35	30	40	20	35	15	26
1261	47	F	FEBRUARY	2020	30	20		30	20	20	15	15	15	30	15	25	15	70	40	23	16
1262	14	F	FEBRUARY	2020	75	75		60	65	35	65	15	80	90	110	105	110	110	105	54	>80	15	30
1263	80	M	FEBRUARY	2020	70	40		70	50	75	60	80	60	80	60	70	70	50	65	78	60	10	10
1264	50	F	FEBRUARY	2020	100	95		95	90	95	95	90	90	95	75	100	85	100	95	95	90	45	45
1265	28	F	FEBRUARY	2020	35	25		40	25	25	10	15	15	20	5	10	15	15	15	23	15
1266	AD	M	FEBRUARY	2020	105	105		110	110	110	110	110	110	110	110	110	110	105	105	>110	>110	30	30
1267	47	F	FEBRUARY	2020	20	70		20	60	10	45	20	35	15	35	45	40	35	50	24	45		30
1268	24	M	MARCH	2020	20	20		15	15	10	5	5	0	0	5	5	10	5	25	9	8	15	10
1269	50	M	MARCH	2020	10	70		20	70	10	60	15	20	15	15	20	25	15	30	16	46		15
1270	42	F	MARCH	2020	80	70		75	65	50	40	40	35	40	45	50	40	35	35	54	45	25	25
1271	62	M	MARCH	2020	95	55		110	65	110	65	110	65	110	65	110	70	105	90	>110	66	30	10
1272	71	M	MARCH	2020	90	30		80	35	85	70	95	70	95	55	105	50	110	40	91	56	10	15
1273	37	F	MARCH	2020	25	10		30	20	20	25	15	10	15	15	15	20	20	25	20	18		10
1274	20	F	MARCH	2020	70	85		75	105	100	110	110	110	110	110	110	110	105	105	99	>106	35	35
1275	13	F	MARCH	2020	40	55		45	50	50	95	105	110	100	110	110	110	105	105	78	91		30
1276	23	M	MARCH	2020	20	50		25	55	15	35	15	40	20	35	30	40	20	40	21	43		25
1277	55	F	MARCH	2020	105	105		100	110	110	110	110	110	110	110	110	110	105	105	>108	>110		35
1278	41	M	MARCH	2020	15	15		15	15	10	10	5	5	5	5	5	10	15	10	9	10
1279	10	F	MARCH	2020	35	30		30	25	15	25	15	15	15	10	20	15	15	15	20	20
1280	28	F	MARCH	2020	25	40		25	50	5	40	0	25	15	35	10	15	10	55	10	38		30
1281	28	M	MARCH	2020	30	20		25	20	10	10	5	5	5	5	5	15	0	30	11	13
1282	72	M	MARCH	2020	25	75		20	80	25	80	25	80	15	65	15	80	45	90	19	80		10
1283	70	F	MARCH	2020	65	55		65	60	65	70	65	65	60	65	65	65	55	65	65	65	10	10
1284	25	M	MARCH	2020	70	60		65	60	65	65	55	50	60	60	55	75	60	60	60	63	50	50
1285	78	F	MARCH	2020	45	35		40	30	40	35	40	40	25	35	20	35	40	50	35	34	15	10
1286	64	M	MARCH	2020	20	15		15	10	5	10	10	15	15	15	30	20	30	55	15	14
1287	28	M	MARCH	2020	105	60		110	65	110	60	110	55	110	50	110	60	105	75	>110	60	40	10
1288	20	F	MARCH	2020	35	35		30	30	25	25	25	20	20	15	20	15	30	25	25	23		15
1289	52	F	MARCH	2020	40	30		40	35	30	30	40	35	25	25	15	25	35	30	34	29	15	15
1290	39	M	MARCH	2020	105	105		110	110	110	110	110	110	110	110	110	110	110	110	>110	>110	30	30
1291	30	F	MARCH	2020	95	25		105	30	105	35	100	45	110	55	110	70	105	75	106	43	30	10
1292	60	F	MARCH	2020	85	15		80	10	60	10	55	15	55	10	60	20	55	25	64	14	30
1293	22	F	MARCH	2020	85	35	80	80	35	70	20	70	20	70	5	70	0	70	10	24	19	15
1294	20	M	MARCH	2020	25	15		15	10	5	0	10	10	15	20	20	20	15	25	13	10
1295	62	M	MARCH	2020	25	10		25	10	25	15	25	20	40	20	50	30	55	45	31	19	15
1296	29	F	MARCH	2020	55	60		60	65	65	85	65	80	60	75	65	80	40	75	64	78		10
1297	80	F	MARCH	2020	65	50		55	50	45	40	50	45	40	40	50	50	70	70	50	46	10	10
1298	39	F	MARCH	2020	35	35		30	60	15	15	30	20	15	20	20	25	30	25	24	30	15
1299	50	F	MARCH	2020	15	15		15	20	30	25	30	30	25	35	30	30	25	40	30	30		15
1300	23	M	MARCH	2020	60	65		55	60	60	65	45	60	60	55	65	65	35	55	50	63	35	30
1301	36	F	MARCH	2020	90	70		85	70	80	80	90	75	85	80	80	75	105	105	84	74	30	20
1302	68	F	MARCH	2020	55	80		60	90	60	95	70	95	70	95	75	100	75	105	66	93	20	25
1303	28	M	MARCH	2020	55	20		30	15	35	5	30	20	40	30	55	25	60	15	39	16	30
1304	58	M	MARCH	2020	40	55		45	45	45	40	45	50	55	55	90	85	105	105	56	55
1305	59	F	MARCH	2020	10	5		15	10	15	10	10	10	15	10	10	10	25	35	13	10
1306	66	M	MARCH	2020	20	30		15	25	15	10	25	35	40	50	50	70	65	75	26	36	10	10
1307	11	F	MARCH	2020	30	30		35	20	20	10	10	0	20	0	15	15	10	15	20	11
1308	65	F	MARCH	2020	90	65		95	60	90	50	75	45	70	50	75	50	75	65	84	51	30	20
1309	10	M	MARCH	2020	105	100		110	105	105	110	110	110	110	110	110	110	105	105	>109	>109		30
1310	29	F	MARCH	2020	40	30		35	20	15	10	15	10	15	10	20	10	30	15	21	13
1311	18	F	MARCH	2020	30	20		25	10	10	10	0	15	0	10	0	5	20	5	9	10
1312	42	M	APRIL	2020	40	30	45	45	20	55	20	40	30	45	35	40	75	60	45	45	36	15	15
1313	40	F	APRIL	2020	70	15		70	15	60	5	55	15	60	15	60	5	85	10	60	13	15
1314	67	M	APRIL	2020	15	25		15	20	5	10	15	10	30	25	35	30	40	35	18	18	15	20
1315	52	M	APRIL	2020	25	35		20	25	15	15	25	30	10	25	15	35	25	55	18	26		20
1316	54	F	APRIL	2020	45	40		40	25	30	15	25	20	30	20	15	30	15	20	28	23	15	10
1317	59		APRIL	2020	25	20		25	15	15	5	10	10	10	15	25	25	40	30	19	14	20
1318	78	F	APRIL	2020	75	70		80	90	75	95	80	90	65	75	70	100	105	105	71	86	10	30
1319	70	F	APRIL	2020	55	55		60	55	55	50	45	45	50	50	65	70	75	80	58	55		20
1320	44	F	APRIL	2020	45	70		45	60	40	65	50	50	65	70	60	75	65	105	49	66	10
1321	60	M	MAY	2020	25	55		15	50	30	45	30	45	30	50	50	55	70	65	31	50	10
1322	44	F	MAY	2020	65	65		70	50	85	25	110	30	110	40	110	70	105	100	>94	44	30	10
1323	41	M	MAY	2020	20	15		20	20	15	10	10	15	15	30	25	30	15	35	18	19	10	15
1324	24	M	MAY	2020	30	30		20	30	10	15	5	20	5	20	5	20	20	10	15	21	10
1325	34	M	MAY	2020	105	105		105	105	110	110	110	105	105	105	110	110	105	105	>109	>108
1326	61	M	MAY	2020	25	35		20	20	15	15	10	20	25	30	25	50	20	50	20	26	10
1327	10	M	MAY	2020	110	110	110	110	110	110	110	110	110	110	110	110	110	105	105	>110	>110	30	30
1328	13	M	MAY	2020	20	90		105	20	5	110	10	110	0	110	15	110	10	105	13	>109		45
1329	39	M	MAY	2020	85	100		90	110	70	110	85	110	110	110	110	110	105	105	89	>110		35
1330	59	F	MAY	2020	30	35		35	30	55	35	45	35	40	30	40	25	45	30	44	31	10	10
1331	45	M	JUNE	2020	15	20		20	25	15	10	10	15	20	10	15	35	15	40	15	21	15	25
1332	28	F	JUNE	2020	60	70		60	70	45	50	25	35	25	45	15	35	20	30	34	48	10	20
1333	61	F	JUNE	2020	105	100		90	105	85	90	90	90			90	105			89	98		55
1334	40	M	JUNE	2020	20	10		20	10	5	20	5	10	15	15	15	15	20	15	10	14
1335	55	F	JUNE	2020	35	20		30	20	15	0	10	5	25	15	20	20	15	25	19	<11
1336	35	F	JUNE	2020	45	30		40	30	25	15	25	25	30	30	25	35	35	45	29	26	15	10
1337	45	F	JUNE	2020	15	105		15	105	20	105	20	105	25	100	65	110	55	105	25	>106	10	25
1338	64	M	JUNE	2020	105	105		110	110	110	110	90	90	90	105	110	110	105	105	>105	>105		30
1339	52	F	JUNE	2020	30	30		30	30	20	20	20	25	20	35	30	40	55	40	25	29	10	10
1340	28	M	JUNE	2020	25	15		20	10	5	10	10	10	10	10	30	10	20	20	16	10
1341	50	F	JULY	2020	20	20		25	15	20	15	15	15	20	30	20	30	20	30	20	19	10	15
1342	52	F	JULY	2020	20	20		15	25	15	15	20	25	15	25	20	30	30	40	18	24	15	10
1343	20	F	JULY	2020	20	20		25	20	10	10	10	5	10	10	10	10	5	5	16	14		10
1344	17	F	JULY	2020	105	105		110	110	105	110	110	110	110	110	110	110	105	105	>110	>110	30	30
1345	40	M	JULY	2020	30	35		20	30	10	50	15	50	25	60	45	65	45	65	23	49	10	35
1346	40	M	JULY	2020	20	80		25	65	30	50	20	45	15	65	20	60	30	55	24	55		40
1347	13	M	JULY	2020	15	25		15	20	10	15	15	15	10	10	15	10	20	5	14	15
1348	6	M	JULY	2020				75	80	70	80	75	75			95	90			79	81
1349	12	F	JULY	2020	25	25		25	20	15	10	20	5	5	5	5	5	15	20	16	10
1350	58	F	JULY	2020	25	25		20	30	20	20	15	25	15	15	25	15	45	50	20	23	10	10
1351	54	F	JULY	2020	15	15		10	10	10	10	5	0	0	5	5	15	20	20	8	9
1352	18	M	JULY	2020	50	30		55	20	75	10	80	0	85	10	100	5	105	5	78	<9	20	10
1353	38	M	JULY	2020	45	95		60	85	60	75	60	75	45	70	45	75	45	80	58	78	10	15
1354	14	F	JULY	2020	105	20		110	50	110	60	110	55	110	50	110	45	105	85	>110	53	30
1355	50	F	JULY	2020	40	30		45	35	35	30	40	35	30	25	50	25	40	45	42	33	10	15
1356	37	M	JULY	2020	25	5		20	10	5	10	10	10	5	10	5	15	10	10	10	12
1357	11	M	JULY	2020	105	105		100	100	110	110	110	110	110	110	110	110	105	105	>108	>108	30	30
1358	47	F	JULY	2020	25	30		25	25	20	20	15	20	10	15	15	20	20	20	19	22
1359	27	F	JULY	2020	20	25		25	30	10	10	5	5	-5	0	5	10	5	5	12	15
1360	75	F	JULY	2020	30	45		40	40	40	40	45	50	50	55	55	60	65	65	45	48
1361	30	F	JULY	2020	25	20		20	10	10	5	10	10	5	5	10	10	25	20	13	9
1362	60	F	JULY	2020	25	70		25	65	10	65	15	55	10	50	5	50	20	80	14	60		25
1363	34	M	JULY	2020	60	55		55	55	60	60	55	60	55	45	60	50	60	55	58	57		40
1364	30	F	JULY	2020	80	30		70	30	60	30	70	10	80	15	70	20	60	20	68	23	55
1365	49	M	JULY	2020	70	100		65	100	60	75	45	70	50	70	65	90	90	90	59	54
1366	20	M	JULY	2020	20	100		15	80	20	90	10	105	10	95	10	85	10	90	14	90		55
1367	60	F	JULY	2020	85	70		85	75	70	70	75	60	65	60	80	65	95	85	76	68	30	30
1368	72	M	JULY	2020	25	10		25	15	30	20	30	25	45	40	45	40	70	50	33	25
1369	44	M	JULY	2020	25	10	20	20	10	5	15	15	20	15	25	25	30	40	45	16	19
1370	37	F	JULY	2020	105	105		110	80	110	70	110	75	110	80	110	90	105	105	>110	80	30	20
1371	42	M	JULY	2020	60	50		55	55	60	55	55	50	40	35	60	40	35	20	58	50	10	10
1372	27	F	JULY	2020	30	25		30	30	30	25	15	10	15	10	10	5	25	15	21	18	20	20
1373	23	M	JULY	2020	25	20		20	25	15	25	55	30	65	65	75	80	80	90	43	40		15
1374	21	F	JULY	2020	75	95		70	80	35	60	25	40	35	40	55	55	70	75	48	59	20	30
1375	69	F	JULY	2020	80	50		75	40	85	35	95	75	80	75	75	85	95	105	83	59	35	30
1376	56	M	JULY	2020	20	20		15	15	10	0	10	5	45	40	50	45	30	30	21	16	15	10
1377	78	M	JULY	2020	70	75		75	75	75	75	70	80	75	90	85	100	95	105	76	83	15	30
1378	58	F	JULY	2020	40	35		40	35	25	40	35	50	45	60	60	75	100	105	40	41	10	10
1379	16	F	AUGUST	2020	25	30		20	25	15	15	15	20	15	20	15	25	15	50	17	23	15	25
1380	39	F	AUGUST	2020	25	25		30	20	15	15	10	10	10	15	10	30	15	35	17	19		15
1381	30	F	AUGUST	2020	45	55		45	50	35	20	35	15	45	20	35	45	50	40	38	33	15	25
1382	61	M	AUGUST	2020	70	60		60	35	55	20	50	35	50	30	80	40	105	105	62	34	40	30
1383	27	F	AUGUST	2020	25	20		25	15	10	5	5	5	10	10	20	20	20	25	15	11	20	15
1384	30	F	AUGUST	2020	40	35		35	30	15	10	0	5	10	0	5	10	20	15	14	14	15	15
1385	12	M	AUGUST	2020	45	45		50	50	55	45	60	45	70	65	45	70	55	75	59	49	40	10
1386	14	M	AUGUST	2020	55	105		55	100	50	100	30	110	45	110	40	105	45	105	44	>103	30	50
1387	60	M	AUGUST	2020	70	30		60	30	55	30	70	35	70	40	75	40	75	15	65	34	15	20
1388	32	M	AUGUST	2020	25	40		25	30	20	15	10	15	5	20	5	25	25	20	15	20		10
1389	52	M	AUGUST	2020	10	110		10	110	10	110	15	110	40	110	50	110	65	110	22	>110	15	35
1390	24	F	AUGUST	2020	15	15		15	15	5	5	20	10	10	15	25	30	20	20	17	15
1391	33	M	AUGUST	2020	50	30		55	45	50	55	60	65	60	60	70	60	60	70	59	57	15	15
1392	71	M	AUGUST	2020	110	45		110	55	110	60	110	60	110	65	110	80	105	105	>110	64	15	30
1393	14	M	AUGUST	2020	55	105		60	105	55	110	45	110	55	110	45	110	35	105	49	109	40	35
1394	15	M	AUGUST	2020	105	35		90	40	95	45	110	65	110	70	110	75	105	90	>101	56	40	10
1395	17	F	AUGUST	2020	30	15		25	35	5	50	40	50	40	60	55	65	70	65	32	50	15	10
1396	33	M	AUGUST	2020	30	45		25	35	15	25	10	25	10	25	5	35	10	40	14	30	10	10
1397	11	M	AUGUST	2020	105	105		110	110	110	110	110	110	110	110	110	110	105	105	>110	>110	30	30
1398	50	F	AUGUST	2020	40	25		45	25	25	15	30	25	35	25	30	30	35	40	32	24	15
1399	37	F	AUGUST	2020	35	20		35	15	20	5	15	0	10	10	20	20	45	50	23	13	20
1400	35	F	AUGUST	2020	45	25		35	25	20	10	15	15	15	10	20	15	20	15	23	17	15
1401	69	F	AUGUST	2020	50	50		50	45	30	30	30	20	35	30	45	30	80	85	32	32	15	10
1402	20	M	AUGUST	2020	80	60		75	70	85	65	85	55	95	65	95	70	95	65	85	67	55	38
1403	8	M	AUGUST	2020				70	70	65	75	65	80			90	90			73	80
1404	39	M	AUGUST	2020	25	65		25	55	10	60	10	40	15	60	30	55	15	50	19	53		35
1405	41	F	AUGUST	2020	25	25		35	35	20	30	20	55	20	65	35	65	25	85	28	47		20
1406	40	F	AUGUST	2020	35	75		35	70	25	85	25	100	20	85	10	85	20	95	24	84	15	25
1407	50	F	AUGUST	2020	40	40		45	30	30	25	35	30	35	30	40	30	55	40	38	29	10	15
1408	53	F	AUGUST	2020	30	15		25	20	15	15	10	15	10	15	20	15	30	25	24	17
1409	59	M	AUGUST	2020	20	15		25	20	25	25	30	30	25	30	30	40	55	55	28	29	10	10
1410	40	M	SEPTEMBER	2020	65	5		70	10	65	20	85	25	85	30	85	40	90	45	77	24	35	10
1411	44	F	SEPTEMBER	2020	40	25		25	25	15	15	20	10	15	10	10	20	15	25	18	18	15	15
1412	26	M	SEPTEMBER	2020	80	50		65	65	60	50	30	20	30	30	40	30	45	65	49	42	15	15
1413	AD	M	SEPTEMBER	2020	50	40		70	40	70	40	70	40	55	45	70	55	75	65	70	47	10
1414	19	F	SEPTEMBER	2020	20	30		20	20	10	15	5	30	10	20	10	15	10	25	12	24	10	15
1415	49	M	SEPTEMBER	2020				55	95	55	90	45	80	50	80	60	90	100	95	65	88
1416	53	F	SEPTEMBER	2020	25	25		25	15	15	5	15	20	15	10	15	10	20	20	18	13
1417	10	F	SEPTEMBER	2020	55	60		60	65	60	65	50	70	60	75	65	70	75	95	59	68	15	15
1418	43	F	SEPTEMBER	2020	25	40		25	35	5	15	10	25	5	30	20	40	35	45	15	29	15	10
1419	56	F	SEPTEMBER	2020	75	100		100	110	105	110	110	110	110	110	110	110	105	105	107	>106	30	30
1420	15	F	SEPTEMBER	2020	90	70		95	80	80	70	95	70	95	90	110	100	105	105	95	80	30	25
1421	32	F	SEPTEMBER	2020	50	20		45	25	40	15	40	0	50	10	70	10	50	5	<13	52	40
1422	30	M	SEPTEMBER	2020	25	20		20	20	5	10	5	5	5	0	5	10	5	5	9	9
1423	30	F	SEPTEMBER	2020	60	30		55	30	45	20	45	20	30	15	55	20	105	20	50	23	25
1424	38	F	SEPTEMBER	2020	100	70		105	95	95	105	100	110	105	100	105	105	105	105	102	102	30	30
1425	74	F	SEPTEMBER	2020	40	35		45	35	45	25	35	30	35	25	50	60	85	80	44	38	10	15
1426	56	F	SEPTEMBER	2020	85	75	85	85	70	90	70	95	75	95	65	105	80	100	90	93	74	35	20
1427	26	M	SEPTEMBER	2020	65	15		65	10	40	10	35	10	25	0	60	15	35	15	50	12	10
1428	50	F	SEPTEMBER	2020	30	35		30	35	35	30	20	15	25	20	25	25	25	25	23	27	15
1429	30	F	SEPTEMBER	2020	25	20		30	20	15	15	10	10	10	0	10	10	5	15	16	14		10
1430	59	M	SEPTEMBER	2020	75	95		65	90	75	105	80	95	85	95	100	105	105	105	80	100	25	30
1431	52	M	SEPTEMBER	2020	90	70		85	70	85	70	85	75	95	80	105	90	105	105	90	78	50	55
1432	39	M	SEPTEMBER	2020	45	5		35	10	30	15	30	10	30	15	50	20	50	15	37	14	15
1433	33	M	SEPTEMBER	2020	70	25		65	25	50	20	60	40	65	45	65	35	65	60	60	33	25	20
1434	49	F	SEPTEMBER	2020	65	75		75	80	60	75	65	70	55	75	55	75	70	99	64	75	15	35
1435	66	F	OCTOBER	2020	60	30		55	25	55	30	55	35	70	45	70	45	90	75	59	34	20
1436	18	F	OCTOBER	2020	90	80		90	60	70	65	60	55	60	55	50	65	55	65	68	62	35	40
1437	72	F	OCTOBER	2020	60	65		55	60	50	55	55	55	55	60	60	60	85	75	55	57	15	15
1438	55	F	OCTOBER	2020	30	40		25	35	30	30	35	35	40	35	60	50	75	45	37	38		15
1439	25	M	OCTOBER	2020	105	100		110	110	110	105	110	95	110	105	110	110	105	105	>110	>102	30	30
1440	55	F	OCTOBER	2020	35	15		40	20	30	20	25	25	15	15	20	25	20	20	29	20
1441	AD	M	OCTOBER	2020	40	15		35	10	40	5	85	25	95	20	110	20	105	15	68	19	20
1442	53	F	OCTOBER	2020	35	25		35	15	20	20	30	30	30	40	30	35	35	55	29	23
1443	52	F	OCTOBER	2020	35	30		30	20	20	20	25	30	15	20	25	20	30	40	25	23
1444	52	M	OCTOBER	2020	35	20		30	15	25	20	20	20	25	20	20	25	35	35	24	20
1445	54	F	OCTOBER	2020	30	30		25	30	15	15	15	10	20	20	20	20	15	25	19	19
1446	55	M	OCTOBER	2020	25	15		25	15	10	5	20	10	15	10	10	15	25	20	17	12
1447	52	M	OCTOBER	2020	20	10		20	15	15	20	25	20	15	30	35	30	15	25	24	20
1448	51	M	OCTOBER	2020	25	25		25	20	5	15	15	10	5	10	5	15	5	10	13	15
1449	52	M	OCTOBER	2020	30	25		30	15	20	20	15	5	35	15	35	25	55	25	25	19
1450	51	M	OCTOBER	2020	5	25	5	5	15	25	10	25	5	10	15	15	25	5	15	18	14
1451	67	M	OCTOBER	2020	40	30		40	30	45	35	25	25	35	35	50	45	60	60	38	34	10	10
1452	54	F	OCTOBER	2020	70	90		55	75	45	50	55	65	70	80	85	90	105	100	63	70	30	40
1453	16	M	OCTOBER	2020	80	35		70	30	65	25	65	35	60	30	70	25	50	35	60	32	45
1454	40	F	OCTOBER	2020	60	70		55	70	50	60	45	40	45	30	45	45	40	40	50	54	25	25
1455	65	F	OCTOBER	2020	25	15		25	20	15	15	25	25	10	25	15	20	10	25	20	20	15	15
1456	53	F	OCTOBER	2020	30	30		30	20	25	10	0	5	20	25	15	20	20	35	18	14
1457	54	F	OCTOBER	2020	30	15		30	15	20	10	5	10	20	20	5	20	15	25	15	14
1458	6	F	OCTOBER	2020	55	85		65	75	40	80	35	85	30	75	35	85	49	75	45	82	25	50
1459	8	F	OCTOBER	2020	85	105		80	110	65	110	55	110	50	110	50	110	15	105	63	>110	15	50
1460	65	M	OCTOBER	2020	60	85		60	90	30	85	40	85	55	80	70	85	90	85	50	87	30	45
1461	AD	F	OCTOBER	2020	40	45		45	55	45	55	50	55	55	50	60	55	95	90	50	55	10	10
1462	54	F	OCTOBER	2020	35	40		35	40	25	15	25	10	20	15	25	15	60	15	27	23
1463	72	F	OCTOBER	2020	65	75		65	75	55	70	55	70	50	80	65	90	85	105	60	77	10	15
1464	67	M	OCTOBER	2020	30	30		25	20	20	25	40	30	35	40	55	50	55	65	35	32	10	10
1465	7	F	OCTOBER	2020	0	10		0	20	10	15	15	20	15	25	5	20	25	25	20	15
1466	34	F	OCTOBER	2020	95	80		80	85	70	80	70	70	70	75	95	90	105	100	79	85	15	20
1467	48	F	OCTOBER	2020	25	20		15	15	10	10	10	5	5	5	25	25	10	15	15	14
1468	11	M	OCTOBER	2020	30	25		35	20	10	5	25	0	10	5	15	20	25	25	22	13	10	10
1469	27	M	OCTOBER	2020	85	10		95	10	100	5	95	10	110	0	110	15	105	15	100	10	40
1470	67	F	NOVEMBER	2020	50	60		45	60	35	60	45	70	40	60	45	70	85	105	42	65	15	25
1471	80	M	NOVEMBER	2020	75	70		70	70	65	50	45	40	50	40	60	65	105	90	58	56	30	25
1472	29	M	NOVEMBER	2020	35	20		30	15	15	10	5	10	10	25	15	10	10	15	16	12		10
1473	62	M	NOVEMBER	2020	40	15		45	35	80	85	85	110	90	110	100	110	105	105	78	85	25	30
1474	67	M	NOVEMBER	2020	30	30		30	20	10	10	15	10	10	10	25	25	15	15	20	16
1475	36	F	NOVEMBER	2020	20	25		10	25	10	10	15	5	20	10	25	10	30	15	15	13
1476	65	M	NOVEMBER	2020	60	25		55	25	55	30	45	40	45	50	55	55	40	65	53	38	10	15
1477	46	M	NOVEMBER	2020	10	5		10	5	20	20	25	15	20	15	20	10	25	50	19	13	10	10
1478	42	M	NOVEMBER	2020	25	10		65	30	70	30	80	25	110	35	110	35	105	45	80	30	30	25
1479	24	F	NOVEMBER	2020	85	105		110	110	110	110	110	110	110	110	110	110	105	105	>110	>110	35	35
1480	48	M	NOVEMBER	2020	30	55		35	55	20	60	15	45	15	50	30	60	40	60	25	55	15	35
1481	40	F	NOVEMBER	2020	70	45		65	45	55	35	45	20	40	15	50	20	45	15	54	30	40	35
1482	24	M	NOVEMBER	2020	15	20		15	20	15	10	10	25	10	15	20	30	10	35	15	22		15
1483	64	F	NOVEMBER	2020	40	25		30	20	15	15	35	40	30	40	35	55	30	60	29	33	20	10
1484	24	M	NOVEMBER	2020	100	25		110	25	105	10	5	95	5	90	10	95	15	105	>102	13	30
1485	60	F	NOVEMBER	2020	20	25		25	20	20	20	25	30	15	20	15	20	15	25	22	23	10
1486	20	F	NOVEMBER	2020	60	100		50	110	55	105	100	105	110	110	110	110	105	105	>79	>108	30	35
1487	68	F	NOVEMBER	2020	20	55		20	45	15	45	20	45	20	50	15	60	30	60	18	49		20
1488	78	F	NOVEMBER	2020	90	105		80	110	85	110	75	110	90	110	110	110	105	105	79	>110
1489	40	F	NOVEMBER	2020	25	25		25	25	25	15	15	20	25	20	35	15	30	25	25	19	15
1490	26	F	NOVEMBER	2020	45	105		40	110	30	110	25	110	20	110	40	110	40	105	34	110	15	30
1491	12	F	NOVEMBER	2020	55	50		55	50	50	55	40	55	35	50	25	55	65	80	43	53	25	20
1492	43	F	NOVEMBER	2020	45	35		45	30	35	35	45	30	50	35	60	45	70	65	47	35
1493	18	F	NOVEMBER	2020	105	25		110	25	110	20	110	15	110	15	110	5	105	5	>110	14	50
1494	59	F	NOVEMBER	2020	35	20		30	15	15	20	15	25	20	25	30	25	45	55	23	22
1495	13	M	NOVEMBER	2020	20	20		15	20	15	25	10	10	10	20	15	20	10	15	14	19
1496	49	F	NOVEMBER	2020	45	30		45	25	25	25	15	15	20	30	15	25	25	25	25	23		15
1497	58	F	NOVEMBER	2020	105	95		105	90	85	90	75	75	80	80	80	85	105	105	87	85		15
1498	32	F	NOVEMBER	2020	30	40		30	35	20	25	20	15	15	25	20	15	10	20	25	25
1499	52	F	NOVEMBER	2020	30	10		25	10	10	10	10	10	15	5	25	20	15	20	18	13
1500	21	F	NOVEMBER	2020	25	25		25	25	15	10	10	15	5	5	10	10	20	20	15	15	10	10
1501	37	M	NOVEMBER	2020	30	20		30	20	20	15	40	45	55	50	70	60	45	50	40	35	10	10
1502	75	M	DECEMBER	2020	105	25		105	30	90	20	90	35	100	50	110	65	105	75	99	38	65	10
1503	28	F	DECEMBER	2020	25	25		30	30	15	15	10	0	10	5	10	0	10	5	17	12
1504	35	F	DECEMBER	2020	50	45		45	45	25	40	20	30	25	35	25	20	30	30	27	30	25	25
1505	62	M	DECEMBER	2020	70	40		80	30	80	20	80	30	95	50	110	60	110	50	87	35	30	20
1506	33	M	DECEMBER	2020	20	15		15	10	20	10	10	15	20	10	25	5	25	20	19	10
1507	65	M	DECEMBER	2020	40	15		40	20	30	25	45	30	50	30	60	25	95	70	44	25		10
1508	19	F	DECEMBER	2020	35	35		25	30	25	15	35	20	25	15	30	20	40	15	29	22	10	10
1509	50	F	DECEMBER	2020	75	70		80	75	80	70	70	70	75	70	95	65	90	70	82	70	40	40
1510	10	F	DECEMBER	2020	40	30		35	15	25	20	20	10	25	5	25	10	30	25	27	14
1511	76	M	DECEMBER	2020	30	25		30	40	35	40	40	50	50	55	50	60	60	45	43	49
1512	30	M	DECEMBER	2020	100	90		95	75	110	80	105	75	110	70	110	75	105	75	>105	77	30	10
1513	64	M	DECEMBER	2020	50	10		45	15	40	15	50	25	70	20	100	25	110	25	58	20	15
1514	30	F	DECEMBER	2020	20	20		25	20	10	10	20	20	10	15	5	5	15	15	15	14
1515	27	F	DECEMBER	2020	40	30		35	30	20	15	5	10	10	5	20	10	20	10	10	16	15	10
1516	33	M	DECEMBER	2020	100	105		110	110	110	110	110	110	110	105	110	110	105	105	>110	>110	30	30
1517	68	M	DECEMBER	2020	50	35		50	40	50	50	80	75	85	85	105	105	105	105	72	69	20	20
1518	18	M	DECEMBER	2020	65	75		60	65	45	50	45	45	30	45	40	50	25	35	48	53	20	25
1519	50	M	DECEMBER	2020	20	40		30	50	35	50	35	70	30	75	20	85	45	100	30	63	10	10
1520	39	M	DECEMBER	2020	80	55		80	50	65	45	70	50	65	50	80	70	70	80	74	54	15	10
1521	90	M	DECEMBER	2020	65	45		75	65	85	75	90	80	75	80	75	90	75	85	83	78	10	15
1522	48	F	DECEMBER	2020	30	25		35	35	20	15	25	20	20	20	35	25	45	45	29	24	10	10
1523
1524
1525	70	M	JANUARY	2019	75	90	85	85	90	90	110	110	110	110	110	110	110	105	105	>99	>99		30
1526	48	M	JANUARY	2019	55	75		55	65	45	80	40	70	35	70	45	75	65	70	46	74	10	30
1527	56	M	JANUARY	2019	25	10		20	15	15	10	25	15	35	40	30	35	35	50	23	19	10	30
1528	45	M	JANUARY	2019	30	15		30	15	20	20	15	15	10	15	15	20	10	30	20	18		10
1529	25	F	JANUARY	2019	35	25		25	25	15	5	15	5	10	0	10	20	20	10	16	14	15	15
1530	28	F	JANUARY	2019	20	15		15	15	20	5	5	10	5	0	15	10	25	5	11	10
1531	47	M	JANUARY	2019	20	15		15	10	10	15	20	20	10	5	20	15	40	35	16	15
1532	45	F	JANUARY	2019	30	20		25	20	15	10	10	10	5	5	10	15	15	15	15	11
1533	51	M	JANUARY	2019	15	10		10	5	15	15	10	5	20	35	30	45	20	30	16	18		15
1534	23	F	JANUARY	2019	30	25		25	20	5	5	5	15	5	0	10	10	10	5	11	13
1535	50	F	JANUARY	2019	70	80		70	75	55	75	50	55	70	65	65	70	100	100	60	69	15	25
1536	21	M	JANUARY	2019	35	45		30	50	15	60	5	60	25	65	30	70	20	90	20	60	15	15
1537	52	F	JANUARY	2019	95	85		90	75	65	70	55	70	55	70	60	95	85	100	68	78	50	50
1538	22	F	JANUARY	2019	75	100		65	110	55	110	15	110	20	110	25	110	70	105	40	>110	10	35
1539	70	M	JANUARY	2019	30	100		25	110	15	110	30	110	35	110	40	110	60	105	28	>110	10	35
1540	42	M	JANUARY	2019	105	80		110	100	110	105	110	100	110	105	110	95	105	28	>110	>106		30
1541	27	M	JANUARY	2019	105	100		110	105	110	110	110	110	110	110	110	110	105	105	>110	>109		30
1542	37	F	JANUARY	2019	30	50		25	40	20	50	25	60	30	50	35	50	25	65	26	50	10	10
1543	58	M	JANUARY	2019	35	35		50	45	55	55	55	60	55	65	70	80	80	80	50	61
1544	47	M	JANUARY	2019	10	0		20	10	10	15	0	0	5	15	15	20	10	15	11	13
1545	45	F	JANUARY	2019	25	10		25	10	15	15	15	10	30	10	40	40	45	45	24	19	15
1546	37	F	JANUARY	2019	20	15		15	10	10	10	15	20	20	10	15	15	15	20	14	14		10
1547	23	M	JANUARY	2019	15	5		5	10	10	5	10	5	15	20	15	20	25	10	10	10
1548	16	F	JANUARY	2019	20	10		15	10	15	10	10	15	15	10	10	20	30	15	13	14
1549	41	M	JANUARY	2019	60	25		50	25	50	15	60	15	45	25	30	25	30	25	51	19	10
1550	67	M	JANUARY	2019	105	105		110	110	110	110	110	110	110	110	110	110	105	105	>110	>110		30
1551	20	M	JANUARY	2019	75	50		65	55	55	60	40	55	35	50	40	40	65	30	50	53	15	15
1552	16	F	JANUARY	2019	100	40		100	50	110	60	110	55	110	50	110	55	105	65	>108	55	30
1553	65	F	JANUARY	2019	60	60		60	55	70	60	80	65	75	65	75	65	105	105	71	63	10	15
1554	53	F	JANUARY	2019	30	35		30	35	35	25	30	35	30	45	40	45	60	60	34	35
1555	55	F	JANUARY	2019	85	85		90	75	85	60	75	65	70	70	80	70	100	85	80	68	30	25
1556	53	M	JANUARY	2019	100	50		110	60	110	85	110	100	110	95	110	100	105	105	>110	86	30	30
1557	45	M	JANUARY	2019	10	75		15	70	20	70	30	60	20	90	25	100	30	105	23	76	10	20
1558	50	M	JANUARY	2019	35	20		50	5	55	10	45	20	40	25	35	25	60	55	46	14
1559	45	M	JANUARY	2019	15	90		20	100	25	110	15	110	25	110	15	110	25	105	19	>108		30
1560	16	M	JANUARY	2019	60	5		80	15	110	65	110	100	110	105	110	110	105	105	>110	73	30	15
1561	45	M	JANUARY	2019	55	20		60	20	70	30	65	25	55	25	55	20	30	30	63	24	10	10
1562	37	F	JANUARY	2019	55	70		60	60	45	50	30	55	25	45	40	55	35	40	45	55	15	30
1563	61	F	JANUARY	2019	35	30		25	20	20	10	20	10	25	25	10	10	20	25	19	13		10
1564	41	M	JANUARY	2019	0	15		5	20	5	25	10	35	10	40	5	45	30	75	<6	31		15
1565	41	M	JANUARY	2019	25	20		25	15	25	15	20	20			25	20	25	25	24	18
1566	41	F	JANUARY	2019				50	50	45	50	35	40			50	45			45	46		40
1567	20	M	JANUARY	2019	50	105		60	100	75	110	105	110	110	110	110	110	105	105	>88	>108	30	30
1568	16	F	JANUARY	2019	65	25		50	25	50	15	40	15	45	15	50	10	65	20	48	15	45	15
1569	43	F	JANUARY	2019	30	20		25	15	10	10	10	5	0	5	15	15	15	20	15	11		10
1570	15	F	JANUARY	2019	60	60		55	45	40	55	40	45	30	35	45	60	55	65	45	51		35
1571	51	M	JANUARY	2019				30	10	25	15	25	10			30	10			28	11	30
1572	27	M	JANUARY	2019	95	10		100	15	110	10	110	0	110	5	110	15	105	10	>108	<10	40
1573	35	M	JANUARY	2019	90	85		110	100	110	105	110	110	110	110	110	110	105	105	>110	>106		30
1574	17	F	JANUARY	2019	100	100		110	95	105	100	105	105	110	105	110	110	105	105	>108	>102		35
1575	57	F	JANUARY	2019	45	30		40	35	30	20	30	15	20	20	25	25	35	20	31	24	10	10
1576	66	F	JANUARY	2019	30	35		25	35	25	25	30	30	35	30	50	40	55	55	33	33
1577	40	F	JANUARY	2019	40	25		30	20	20	10	20	10	35	50	45	65	75	70	29	29	25	20
1578	59	F	JANUARY	2019	25	20		25	15	15	15	15	15	20	20	25	25	35	15	20	18
1579	48	F	JANUARY	2019	15	20		10	20	5	5	15	10	20	10	25	15	25	30	15	13	10	10
1580	52	F	JANUARY	2019	15	15		10	20	10	5	10	0	10	5	10	10	10	30	10	<8		15
1581	34	M	JANUARY	2019	5	5		5	5	10	10	10	10	10	10	20	15	10	10	11	10		10
1582	26	M	DECEMBER	2017	35	40	20	20	20	10	35	10	45	20	40	10	50	10	70	14	39		10
1583	50	F	DECEMBER	2017	50	30		50	30	35	10	45	10	45	15	55	10	65	30	46	15	15
1584	40	M	DECEMBER	2017	90	25		85	15	90	15	100	25	100	5	95	15	85	50	>93	18	35
1585	80	M	DECEMBER	2017	90	90		100	90	90	50	100	60	90	55	90	60	85	85	>95	65		20
1586	46	M	DECEMBER	2017	40	70		30	55	30	55	35	40	20	45	20	50	40	50	29	50	15	35
1587	73	M	DECEMBER	2017	45	35		30	20	50	25	65	50	70	55	75	65	85	85	55	33
1588	AD	F	DECEMBER	2017	70	65		60	50	55	50	50	45	50	50	70	55	100	80	59	49	20
1589	17	M	DECEMBER	2017	90	60		95	50	90	30	90	20	90	20	95	30	85	85	>93	33	30
1590	57	F	DECEMBER	2017	25	50		20	40	10	20	15	25	10	20	10	25	15	40	14	29		10
1591	42	F	DECEMBER	2017	40	40		25	25	10	10	5	5	10	5	15	10	15	10	14	13
1592	65	F	DECEMBER	2017	60	50		70	45	60	50	75	60	60	50	60	60	85	85	66	54	10
1593	7	M	NOVEMBER	2017	70	75	55	55	60	40	55	30	35	35	40	40	40	40	40	43	48	35	30
1594	62	F	NOVEMBER	2017	40	30		30	30	15	10	20	10	5	5	20	10	30	35	21	15		10
1595	31	F	NOVEMBER	2017	65	70		65	65	60	45	65	50	45	50	55	60	80	80	58	55		10
1596	35	M	NOVEMBER	2017	30	90		20	100	5	100	20	100	20	100	15	95	35	85	20	>100		40
1597	23	F	NOVEMBER	2017	90	90		95	95	95	100	100	95	90	80	85	75	85	85	95	91	35	35
1598	24	M	NOVEMBER	2017	50	90		30	95	20	85	25	70	20	75	25	95	85	95	25	86		25
1599	23	F	NOVEMBER	2017	90	90		100	95	95	100	100	100	100	100	95	95	85	85	>100	>100		40
1600	34	M	NOVEMBER	2017	90	80		95	80	100	95	100	100	100	100	95	95	85	85	>98	>93	40	40
1601	27	F	NOVEMBER	2017	90	80		100	90	100	95	100	95	100	100	100	100	100	100	>100	>96	40	40
1602	55	M	NOVEMBER	2017	40	60		45	55	35	35	60	60	75	75	85	85	85	85	50	59	10	15
1603	5	M	NOVEMBER	2017				70	45	90	55	90	70			80	65			83	59
1604	34	F	NOVEMBER	2017	90	70		70	60	40	35	60	60	75	60	75	70	75	75	63	56	10	10
1605	27	M	NOVEMBER	2017	90	90		100	100	100	100	90	90	100	100	100	100	85	85	>98	>98	35	35
1606	14	F	NOVEMBER	2017	90	30		100	15	100	0	100	10	100	10	95	10	85	25	>100	<9	40
1607	15	F	NOVEMBER	2017	30	40		15	25	5	10	15	10	5	5	15	10	20	20	14	14
1608	56	M	NOVEMBER	2017	40	30		20	20	15	10	25	10	15	10	20	30	40	45	20	18
1609	58	M	DECEMBER	2017	70	50		55	55	65	45	65	50	65	50	85	50	85	50	70	70
1610	70	F	DECEMBER	2017	15	30		25	30	20	35	30	45	20	35	15	30	10	30	23	34	10	10
1611	17	F	DECEMBER	2017	90	90		95	95	100	100	100	100	95	100	90	95	75	85	>98	>99	40	40
1612	27	M	OCTOBER	2017	90	90	110	110	110	110	110	110	110	110	110	105	105	85	85	>100	>100	40	40
1613	20	F	OCTOBER	2017	40	50		30	35	10	10	10	10	15	10	25	20	15	15	19	16	10
1614	38	F	OCTOBER	2017	15	15		5	5	5	15	15	10	10	5	15	5	25	20	13	9
1615	75	F	OCTOBER	2017	75	35		50	35	60	25	65	35	35	35	45	45	80	65	55	33	20	10
1616	74	F	OCTOBER	2017	90	90		100	80	100	75	100	80	100	80	95	75	85	85	>95	78		30
1617	38	M	OCTOBER	2017	20	90		10	100	0	100	5	100	5	100	0	100	5	85	<4	>100		40
1618	36	M	OCTOBER	2017	35	45		30	30	15	15	20	20	15	20	15	20	20	15	20	21		10
1619	53	M	OCTOBER	2017	65	50		50	50	50	55	45	50	50	60	45	70	65	65	48	56	10	10
1620	45	M	OCTOBER	2017	45	30		30	20	10	5	20	10	25	15	15	25	40	10	19	15	5	10
1621	51	M	OCTOBER	2017	30	25		20	25	20	15	10	25	10	20	15	15	30	15	15	20
1622	37	F	NOVEMBER	2017	85	90		80	100	75	95	70	95	65	85	80	95	85	85	76	96		35
1623	70	F	NOVEMBER	2017	90	90		95	70	90	70	100	70	100	90	95	95	85	85	>94	>76	30	20
1624	64	M	NOVEMBER	2017	35	40		30	30	20	45	20	40	25	30	40	35	55	55	31	38	10
1625	39	F	NOVEMBER	2017	50	55		30	35	15	15	15	10	5	0	20	15	25	30	23	19
1626	61	F	NOVEMBER	2017	25	30		30	25	15	10	45	45	30	30	35	35	70	50	34	30
1627	48	F	NOVEMBER	2017	25	25		20	20	20	20	25	20	20	20	20	15	35	30	20	21
1628	28	F	NOVEMBER	2017	90	90		85	90	65	65	70	45	50	35	65	50	55	75	71	60	10	10
1629	53	F	NOVEMBER	2017	90	85		100	100	95	100	100	100	100	100	95	95	85	85	>98	>99	40	40
1630	11	M	NOVEMBER	2017	90	90		95	100	100	100	100	100	100	100	95	95	85	85	>99	>100	40	40
1631	31	M	SEPTEMBER	2017	90	70		90	65	50	55	50	45	35	45	35	40	45	45	50	49	15	20
1632	AD	M	SEPTEMBER	2017	25	50		25	55	15	10	25	25	10	10	25	20	60	40	23	28
1633	11	F	SEPTEMBER	2017	25	30		20	55	0	55	10	50	20	60	20	60	20	60	13	55	10	30
1634	39	F	SEPTEMBER	2017	90	70		100	85	100	85	100	90	100	95			85	85	>100	>89		30
1635	57	M	SEPTEMBER	2017	30	30		10	20	5	5	10	0	0	0	0	15	25	40	<6	10
1636	28	F	SEPTEMBER	2017	90	70		100	70	85	45	95	40	100	30	95	50	85	60	>94	51	35	20
1637	44	M	SEPTEMBER	2017	25	25		25	30	25	20	35	30	20	40	20	25	25	20	26	26
1638	24	M	SEPTEMBER	2017	30	40		15	35	5	30	10	40	15	40	20	30	15	50	13	34		15
1639	20	M	SEPTEMBER	2017	100	55		110	50	110	40	110	35	110	35	110	35	105	35	>110	38	40	10
1640	95	M	OCTOBER	2017	35	90		20	75	30	60	25	65	45	60	55	80	65	85	33	70	10	20
1641	8	F	OCTOBER	2017	40	45		25	25	10	15	10	10	0	0	0	10	15	15	<14	15
1642	60	M	OCTOBER	2017	55	85		60	80	65	75	75	85	80	100	70	95	85	85	68	84	15	30
1643	50	M	OCTOBER	2017	65	80		70	60	65	70	65	75	65	75	80	80	85	70	70	71	15	15
1644	38	M	OCTOBER	2017	85	60		95	60	90	60	95	70	85	70	85	65	85	85	91	64	30	10
1645	27	F	OCTOBER	2017	65	55		60	35	85	45	85	25	75	30	85	45	85	30	79	38	25	10
1646	27	F	OCTOBER	2017	40	30		25	20	5	15	10	5	25	5	20	5	25	10	13	11	10	10
1647	45	F	OCTOBER	2017	25	90		25	75	15	55	10	90	5	65	10	70	35	85	15	65		15
1648	37	F	OCTOBER	2017	65	40		65	40	50	25	75	25	75	20	80	15	80	25	68	26	15
1649	7	M	OCTOBER	2017	90	90		100	100	90	100	90	1000			95	95	85	85	90	95
1650	65	M	AUGUST	2017	15	25	25	25	30	45	30	45	50	60	55	75	70	80	85	44	45	15	10
1651	12	M	AUGUST	2017	30	30		30	35	30	30	45	40	50	50	60	60	50	65	39	39	15	15
1652	27	F	AUGUST	2017	25	30		20	25	20	30	20	30	30	60	25	80	20	90	23	41	10	15
1653	65	F	AUGUST	2017	70	55		65	55	60	50	60	50	65	50	80	50	80	50	63	58	40	10
1654	54	F	AUGUST	2017	25	10		25	5	30	15	40	0	35	0	60	5	55	30	39	6	20
1655	43	M	AUGUST	2017	15	5		10	15	5	10	0	5	5	5	15	10	5	5	<8	10
1656	39	M	AUGUST	2017	30	20		20	20	5	5	5	0	5	0	35	0	40	10	16	<6
1657	38	F	AUGUST	2017	15	25		10	25	20	20	20	15	15	15	25	15	30	20	19	19	20
1658	59	F	AUGUST	2017	25	25		30	25	20	20	35	30	25	25	35	30	25	10	30	24		5
1659	36	F	AUGUST	2017	15	65		10	55	25	60	15	70	20	60	20	45	35	65	18	58	10	35
1660	50	M	AUGUST	2017	20	20		15	10	10	0	10	10	10	10	15	20	40	40	13	<10
1661	14	M	AUGUST	2017	20	100		10	90	5	105	-5	110	-5	110	-5	110	10	105	<4	>104		40
1662	7	M	AUGUST	2017	90	100		100	110	110	110	110	110			110	110	105	105	108	>108	40	40
1663	19	F	SEPTEMBER	2017	90	40		100	30	100	20	100	20	110	5	95	0	85	5	>98	<18	40	10
1664	11	F	SEPTEMBER	2017	90	25		95	25	100	20	100	20	100	10	95	25	85	20	>99	23	40
1665	14	M	SEPTEMBER	2017	75	50		70	35	65	40	60	50	50	65	50	60	55	35	61	46	45	40
1666	1	F	SEPTEMBER	2017	100	50		110	55	110	45	110	35	110	30	100	40	105	50	>110	45	75	40
1667	50	F	SEPTEMBER	2017	25	25		20	25	20	10	10	10	10	5	30	10	10	5	20	14
1668	62	F	SEPTEMBER	2017	40	45		35	35	30	30	40	35	30	15	40	35	50	40	36	34	10	10
1669	18	F	AUGUST	2017	20	20	20	20	15	15	0	10	0	15	5	20	0	20	5	16	<5
1670	15	F	AUGUST	2017	65	70		70	75	65	70	60	70	50	60	60	50	60	55	61	69	10	10
1671	57	M	AUGUST	2017	75	40		65	45	55	25	20	20	40	40	35	40	45	55	45	33	50	35
1672	42	M	AUGUST	2017	20	60		25	80	20	80	20	90			25	95	10	90	23	86	10	10
1673	28	M	AUGUST	2017	15	25		5	20	10	20	25	20	15	20	25	30	20	25	14	20
1674	55	M	AUGUST	2017	10	25		10	25	15	25	15	25	20	25	20	25	25	15	16	24
1675	46	F	AUGUST	2017	35	40		25	40	10	35	25	15	35	25	75	50	45	50	24	29
1676	12	F	AUGUST	2017	90			65	15	70	20	60	15	75	5	70	15	95	10	64	14	20	25
1677	53	F	AUGUST	2017	55	30		50	50	55	30	60	40	55	30	70	40	65	35	55	38	40	60
1678	42	M	AUGUST	2017	20	20		25	20	40	55	45	55	30	55	40	55	60	60	38	46	10	10
1679	15	F	AUGUST	2017	100	100		95	110	95	110	105	110	110	110	110	110	105	105	>103	>110		40
1680	42	F	AUGUST	2017	25	30		20	15	25	20	10	10	20	20	30	25	35	40	21	18		15
1681	53	M	AUGUST	2017	10	35		0	40	0	30	0	55	10	60	20	100	10	105	<5	56		25
1682	34	F	AUGUST	2017	20	20		-5	15	15	5	15	10	15	5	10	10	5	10	<10	<10
1683	34	M	AUGUST	2017	35	50		45	45	55	55	50	55	45	50	40	45	35	40	48	50		15
1684	19	M	AUGUST	2017	60	50		65	60	70	70	65	65	50	60	45	65	35	20	63	64	15	10
1685	6	M	AUGUST	2017	10	25		15	15	10	15	10	10	15	10	10	15	15	15	13	13
1686	13	F	AUGUST	2017	5	50		15	75	15	75	0	70	5	65	0	80	0	80	9	71	10	55
1687	9	F	AUGUST	2017	45	35		35	25	10	20	20	5	25	25	20	35	25	15	25	24	15	10
1688	87	M	JULY	2017	35	40	20	20	30	25	30	40	35	45	40	45	40	50	45	85	65	34	35
1689	57	F	JULY	2017	30	20		20	20	20	20	5	10	5	15	10	15	10	20	14	16	10	10
1690	78	M	JULY	2017	40	35		40	30	35	40	55	50	50	50	40	65	80	105	41	46		15
1691	37	F	JULY	2017	15	20		20	20	10	10	0	10	10	5	10	20	30	15	<10	15		10
1692	24	M	JULY	2017	25	25		10	15	-5	20	5	35	5	30	10	35	5	35	<6	26		15
1693	16	M	JULY	2017	10	35		15	90	15	105	25	110	20	110	30	110	30	105	21	104	15	40
1694	90	M	JULY	2017	30	10		20	15	15	5	20	10	20	10	35	35	55	60	23	16		10
1695	70	M	JULY	2017	30	50		25	80	35	75	55	85	60	110	80	110	100	105	49	88		20
1696	37	F	JULY	2017	65	45		65	60	50	45	30	30	5	10	20	20	20	15	41	39		10
1697	45	M	JULY	2017	20	5		20	15	30	25	35	20	40	20	50	10	60	20	34	18
1698	50	F	JULY	2017	20	20		15	20	25	15	25	15	15	5	15	15	25	20	20	16
1699	50	F	JULY	2017	35	25		25	20	30	20	30	15	25	10	35	15	50	20	40	18	10
1700	21	M	JULY	2017	20	100		20	95	15	105	5	110	10	110	10	110	15	105	15	>105		40
1701	42	M	JULY	2017	15	50		15	55	15	50	10	20	0	0	15	10	5	70	14	34		10
1702	49	F	JULY	2017	85	95		90	100	110	100	110	105	110	100	100	110	105	105	>105	>104		30
1703	55	F	JULY	2017	25	30		25	40	35	45	55	50	60	50	65	50	70	55	45	46	15	15
1704	24	M	JULY	2017	55	40		60	50	40	35	35	30	35	30	55	45	50	65	48	39	5	15
1705	35	F	JULY	2017	30	25		20	30	25	25	10	15	15	15	15	10	25	25	18	21		10
1706	51	M	JULY	2017	45	40		55	30	60	25	60	20	75	25	85	45	70	55	65	30	30	10
1707	4	M	JULY	2017			10	10	15	10	5	5	5			0	5			<6	8
1708	40	M	JULY	2017	50	90		40	100	35	100	40	100	35	95	45	105	45	100	40	101	10	30
1709	25	M	JULY	2017	15	95		15	110	15	110	5	110	5	110	15	110	0	105	13	>110		40
1710	85	M	JULY	2017	35	60		50	60	55	60	65	65	70	65	75	80	75	90	61	66		10
1711	44	F	JULY	2017	30	100		25	110	15	110	20	110	15	110	10	110	40	105	18	>110	10	40
1712	33	F	JULY	2017	30	30		20	25	10	20	15	15	5	10	5	10	10	15	15	15	10	10
1713	32	M	JULY	2017	10	15		10	10	5	5	10	5	15	15	15	20	25	0	10	10
1714		F	JULY	2017	85	10		80	15	85	15	85	10	80	10	100	30	105	45	88	18	15
1715	54	F	JULY	2017	50	20		45	20	45	10	40	15	65	5	70	20	105	15	50	16	10
1716	40	M	JULY	2017	20	10		15	10	5	5	5	5	15	10	25	30	35	25	13	14		10
1717	65	F	JULY	2017	45	70		45	70	50	70	80	80	90	90	95	90	105	105	65	78	20	15
1718	83	M	JULY	2017	60	50		60	50	60	50	80	65	75	70	85	80	105	105	71	59	15	10
1719	39	M	JULY	2017	20	100		10	110	10	110	10	110	15	110	10	110	10	105	11	>110		40
1720	44	M	JULY	2017	35	65		40	60	40	55	35	45	30	45	20	60	25	70	34	55	25	30
1721	63	M	JULY	2017	65	95		55	90	60	95	65	95	75	95	100	110	105	105	70	98	30	45
1722	50	F	JULY	2017	5	-5		10	-5	-5	-5	0	0	-5	-5	10	10	20	10	<5	<3
1723	49	M	JULY	2017	100	10		110	30	110	50	110	50	110	60	110	65	105	40	>110	49	40	10
1724	60	F	JULY	2017	50	55		60	65	80	95	110	105	110	110	110	110	105	105	>90	>94		30
1725	46	M	JULY	2017	35	25		20	20	10	35	15	20	15	20	10	25	15	15	14	23
1726	69	F	JUNE	2017	25	25		25	15	20	10	25	15	25	15	20	35	25	20	26	15	10	10
1727	40	M	JUNE	2017	90	90		100	100	110	110	110	110	110	110	110	110	105	105	>108	>108	40	40
1728	55	F	JUNE	2017	35	100		25	105	30	110	30	110	25	110	30	110	40	105	29	109	10	40
1729	42	M	JUNE	2017	20	60		10	65	10	70	10	70	5	60	5	70	15	90	9	69		10
1730	70	F	JUNE	2017	30	15		30	15	30	15	40	45	45	45	60	50	80	75	40	41	10	10
1731	24	F	JUNE	2017	25	25		20	20	15	5	25	10	25	15	25	5	30	15	21	10
1732	37	F	JUNE	2017	25	25		20	20	5	20	5	15	5	15	5	15	0	30	9	18		15
1733	47	M	JUNE	2017	20	15		20	25	40	35	35	40	25	25	55	55	80	60	39	39	10
1734	36	M	JUNE	2017	35	100		50	110	90	110	95	110	110	110	110	110	105	105	86	>110	30	40
1735	43	F	JUNE	2017	95	40		95	45	105	50	105	35	105	20	100	35	100	30	101	41	35	20
1736	57	F	JULY	2017	100	80		110	70	105	60	105	50	105	55	95	40	100	30	>104	50	35	10
1737	18	M	JULY	2017	100	20		110	20	110	10	110	0	110	5	110	0	105	0	>110	8	50
1738	51	M	JULY	2017	25	100		25	110	35	110	40	110	45	110	60	110	80	105	40	>110	10	40
1739	35	F	JULY	2017	25	45		20	30	10	20	15	15	15	15	10	20	35	30	16	23
1740	36	M	JULY	2017	20	60		20	60	-5	55	5	40	0	40	0	45	10	50	<6	60		15
1741	34	F	JULY	2017	100	85		95	75	80	70	65	65	55	55	60	60	75	65	75	68	15	10
1742	28	F	JULY	2017	100	40		110	35	110	25	110	30	110	20	110	45	105	55	>110	34	40	10
1743	75	M	JULY	2017	25	30		25	30	35	20	35	25	40	20	50	40	55	70	36	29	10	10
1744	7	F	JULY	2017				20	20	10	5	5	0			15	15			13	<10
1745	34	M	JUNE	2017	95	80	90	90	85	100	100	105	95	105	95	110	110	105	105	101	>98		25
1746	48	M	JUNE	2017	20	20		10	20	5	15	10	10	15	15	25	45	35	75	13	25		15
1747	57	F	JUNE	2017	25	20		20	20	20	20	20	20	25	25	25	35	25	25	21	24		10
1748	64	F	JUNE	2017	20	50		20	50	25	50	35	55	35	55	30	55	75	95	28	53	10	15
1749	54	F	JUNE	2017	25	75		20	65	25	60	20	35	20	45	35	95	55	105	25	64	10	10
1750	34	F	JUNE	2017	40	25		35	25	35	10	35	5	30	10	50	15	80	10	39	14	20
1751	42	M	JUNE	2017	20	100		25	110	10	110	20	110	20	110	10	110	20	105	16	>110		40
1752	24	M	JUNE	2017	25	15		15	15	5	10	5	-10	5	0	10	5	10	5	9	<8		10
1753	47	M	JUNE	2017	25	30		40	60	25	70	20	65	5	65	20	70	60	80	28	66	10	10
1754	7	M	JUNE	2017				35	35	40	45	40	40			55	55			43	44
1755	60	F	JUNE	2017	25	15		15	10	15	10	5	5	5	10	10	15	40	25	11	10
1756	21	F	JUNE	2017	75	15		85	10	100	10	110	0	110	5	110	5	105	5	>110	<6	40
1757	68	F	JUNE	2017	25	20		20	15	30	15	30	15	40	15	25	30	35	25	26	20
1758	29	F	JUNE	2017	25	90		25	90	20	95	10	100	20	95	10	100	15	100	16	96		25
1759	42	M	JUNE	2017	15	35		15	50	15	70	10	60	15	60	20	70	20	50	15	63		40
1760	61	M	JUNE	2017	45	45		35	45	50	35	35	35	40	35	40	40	40	40	41	40		30
1761	28	M	JUNE	2017	20	20		15	15	10	10	5	5	5	10	35	15	10	5	16	13
1762	46	M	JUNE	2017	5	10		10	25	15	30	20	45	20	40	20	50	20	50	16	38		20
1763	43	F	JUNE	2017	20	20		10	15	5	10	5	0	10	5	20	10	20	10	10	<9
1764	23	F	MAY	2017	35	75		45	45	50	50	30	55	45	60	55	70	105	70	45	55
1765	40	F	MAY	2017	85	90		90	95	100	110	110	110	110	105	110	110	105	105	>103	>106	40	40
1766	47	M	MAY	2017	100	5		110	15	110	20	110	5	110	20	110	20	105	15	>110	15	40
1767	22	F	MAY	2017	40	25		40	15	15	10	15	15	5	10	15	20	15	20	24	15		15
1768	67	M	MAY	2017	15	15		15	15	25	25	15	15	20	20	25	25	30	20	24	15		15
1769	75	M	MAY	2017	45	60	60	55	55	55	65	65	70	75	85	80	85	100	100	64	69		15
1770	76	M	MAY	2017	15	25		10	35	10	35	10	40	10	45	15	65	15	80	10	45
1771	20	F	MAY	2017	45	55		50	50	50	55	50	45	40	40	35	35	35	10	40	49		15
1772	45	M	MAY	2017	30	15		15	15	30	25	35	20	35	15	25	20	10	10	26	20	15
1773	6	F	MAY	2017				10	10	110	110	110	110			110	110			>110	>108
1774	13	M	MAY	2017	60	95		80	110	110	110	110	110	110	110	110	110	105	105	>103	>110	40	40
1775	50	F	MAY	2017	40	40		55	35	50	40	40	35	40	30	35	40	55	35	45	35		10
1776	70	F	MAY	2017	55	35		55	30	65	40	70	45	60	55	105	70			63	43	25	15
1777	25	F	MAY	2017	30	100		45	95	40	90	50	80	55	75	80	75	85	85	54	85		25
1778	67	M	MAY	2017	95	100		100	95	105	85	110	80	110	85	110	90	105	75	>106	88	40	25
1779	75	M	MAY	2017	25	20		40	35	45	50	60	55	65	60	65	70	75	75	58	56		15
1780	75	F	MAY	2017	75	40		80	40	95	30	105	45	110	40	105	50	105	100	95	36	30	10
1781	9	F	MAY	2017	35	10		30	25	35	15	35	25	50	40	55	45	60	55	39	28	10	10
1782	25	F	MAY	2017	95	35		100	35	110	15	105	20	110	5	110	10	105	15	>106	20	40
1783	10	M	MAY	2017	90	90		80	95	100	110	75	110	95	110	110	110	105	105	89	>106		40
1784	25	F	MAY	2017	30	100	20	20	110	10	105	0	110	10	110	10	110	15	105	10	>109		40
1785	61	F	MAY	2017	100	100		95	110	80	110	100	100	100	110	105	110	105	105	>95	>108
1786	49	F	MAY	2017	20	30		20	25	15	20	5	10	5	15	15	35	45	40	14	23		10
1787	9	F	MAY	2017	15	20		15	20	5	5	0	5			10	5	10	15	10	15
1788	65	M	MAY	2017	20	25		15	20	10	15	10	10	15	20	20	20	25	50	14	16
1789	18	M	MAY	2017	50	60		40	40	30	15	20	20	40	20	40	35	35	35	33	28	15
1790	59	M	MAY	2017	25	35		30	45	25	45	35	70	35	75	85	90	75	95	44	63	10	20
1791	52	M	MAY	2017	75	70		70	60	65	75	80	75	75	80	90	85	105	100	74	73
1792	9	M	MAY	2017	45	80		45	50	40	60	40	50	40	60	60	70	60	70	46	55	30	40
1793	45	F	MAY	2017	85	100		80	110	65	110	65	110	80	110	105	110	105	105	79	>110	25	40
1794	66	M	MAY	2017	50	65		65	65	60	65	70	80	75	75	95	75	90	80	73	71		20
1795	36	F	MAY	2017	75	90		70	85	70	95	90	95	95	95	110	110	105	105	>85	>96	20	25
1796	52	M	MAY	2017	15	40		5	40	5	45	0	40	10	50	10	65	5	70	<5	48		25
1797	52	F	MAY	2017	25	20		25	20	30	15	40	20	40	10	50	20	65	25	36	30	20	15
1798	23	M	MAY	2017	80	95		95	100	100	100	95	105	90	110	110	110	105	105	100	104	35	35
1799	50	M	MAY	2017	30	65		15	60	15	70	25	70	30	75	40	75	35	80	24	69		25
1800	39	M	MAY	2017	60	60		55	55	45	45	45	40	30	40	45	45	60	45	48	47		35
1801	64	M	MAY	2017	30	35		30	30	20	25	35	20	40	20	35	35	55	50	30	28	15	15
1802	14	M	MAY	2017	30	90		30	85	25	90	30	100	30	110	20	105	30	105	26	93	20	25
1803	23	F	APRIL	2017	30	25	25	25	15	15	10	10	5	5	5	20	15	5	20	18	13		5
1804	25	F	APRIL	2017	85	95		90	95	100	100	105	105	100	100	110	110	105	105	101	103	30	30
1805	13	F	APRIL	2017	20	20		15	15	10	20	0	5	5	5	10	5	10	0	11	<9		15
1806	35	M	APRIL	2017	40	45		15	30	0	40	5	60	60	70	10	65	25	55	<8	49		15
1807	51	F	APRIL	2017	35	30		30	35	15	10	10	10	20	15	25	15	45	50	20	16		10
1808	6	M	APRIL	2017	100	100		110	110	110	110	110	110	110	110	110	110	105	105	>110	>110	40	40
1809	57	M	APRIL	2017	10	15		10	10	5	5	0	10	10	15	20	30	20	35	11	14
1810	14	M	APRIL	2017	10	10		60	10	70	5	70	0	55	0	45	-5	80	5	61	<4
1811	69	M	APRIL	2017	40	60		45	55	45	60	60	65	70	50	85	65	105	105	59	61	10	10
1812	37	F	APRIL	2017	20	20		15	15	15	10	10	5	10	5	10	0	15	10	13	8
1813	7	M	APRIL	2017	20	25		25	20	10	10	5	0	10	10	20	10	20	5	15	<11
1814	30	M	APRIL	2017	70	65		80	80	90	85	95	100	105	95	110	110	105	105	>94	>94		25
1815			APRIL	2017	10	55		20	60	20	70	15	60	25	65	30	65	30	50	21	64		20
1816	31	M	APRIL	2017	15	15		15	10	10	10	50	60	65	60	70	75	70	65	36	35		10
1817	49	F	APRIL	2017	30	35		25	40	15	35	10	40	5	40	20	30	30	65	18	34		20
1818	8	M	APRIL	2017				85	100	90	105	100	110			100	110			106	93
1819	36	F	MAY	2017	20	20		15	10	10	5	10	0	15	10	15	5	65	5	13	<5
1820	10	F	MAY	2017	35	35		45	30	45	40	60	45	50	65	45	60	25	75	49	46	5	10
1821	46	F	MAY	2017	20	50		15	35	5	40	0	40	5	35	10	30	15	55	<8	45		15
1822	22	M	APRIL	2017	80	85		80	100	85	105	90	100	85	100	90	110	100	105	86	104	15	30
1823	80	M	APRIL	2017	75	70		70	85	70	80	65	80	60	75	85	100	100	105	73	86	25	30
1824	28	F	APRIL	2017	25	20		20	20	15	15	10	15	20	10	15	15	25	20	16	15
1825	40	M	APRIL	2017	100	55		110	105	100	70	110	65	110	65	110	80	105	90	>108	70	38	10
1826	53	F	APRIL	2017	45	40		35	30	50	45	45	45	45	40	50	40	50	15	45	40	15	10
1827	34	F	APRIL	2017	70	65		55	55	40	50	45	40	30	45	45	45	45	55	48	48		20
1828	24	F	APRIL	2017	20	60		15	45	10	25	5	25	10	20	15	25	25	30	13	30		15
1829	37	F	APRIL	2017	30	25		25	40	40	10	40	20	30	15	30	25	50	45	34	24	15	10
1830	23	F	APRIL	2017	85	85		90	95	105	95	110	90	110	85	110	90	105	85	>104	95		25
1831	47	M	APRIL	2017	50	80		75	110	90	110	80	95	65	105	80	95	75	85	81	95	15	35
1832	26	M	APRIL	2017	60	55		50	35	30	40	25	20	20	30	35	30	25	30	35	31
1833	43	M	APRIL	2017	20	35		15	25	25	50	60	65			60	75	90	90	40	54
1834	36	F	APRIL	2017	20	15		20	10	10	10	0	5	5	15	10	15	30	20	<10	10
1835	32	M	APRIL	2017	50	20		60	25	65	35	80	25	40	15	40	10	45	15	54	34	10	10
1836	30	F	APRIL	2017	25	25		25	25	15	10	5	5	0	0	5	5	5	5	13	12
1837	34	F	APRIL	2017	20	30		20	25	10	15	15	5	0	5	5	5	25	15	13	13		15
1838	90	F	APRIL	2017	35	55		30	50	15	45	40	50	35	55	50	65	85	85	34	53	10
1839	49	F	APRIL	2017	35	25		35	25	35	30	40	30	35	40	45	30	45	25	39	29	10	10
1840	51	F	APRIL	2017	50	95		35	105	30	95	20	105	30	105	30	105	55	105	29	103	18	35
1841	39	F	DECEMBER	2015	40	55	65	65	50	70	60	65	60	70	65	70	70	70	65	68	60	5	10
1842	28	M	DECEMBER	2015	10	20		20	70	20	75	15	65	25	60	25	45	20	60	20	64		15
1843	18	F	DECEMBER	2015	0	100		10	100	15	110	10	110	20	110	15	110	30	105	13	>108		50
1844	47	F	DECEMBER	2015	15	25		20	30	25	25	15	20	20	30	20	30	20	25	20	26
1845	60	F	DECEMBER	2015	100	40		110	50	105	45	110	60	110	55	110	50	105	80	109	51	40
1846	60	M	DECEMBER	2015	100	20		105	35	105	55	95	60	100	40	95	30	105	55	100	45	40	10
1847	62	M	DECEMBER	2015	35	30		35	30	40	20	40	20	45	10	65	20	80	30	50	25
1848	59	M	NOVEMBER	2015	20	25		45	55	75	80	95	85	90	90	90	110	105	105	76	80	15	20
1849	57	F	NOVEMBER	2015	60	70		60	75	60	75	60	50	55	50	70	60	70	50	63	65	30	35
1850	51	F	NOVEMBER	2015	5	10		10	15	25	25	30	15	25	30	25	30	30	35	23	21
1851	23	M	NOVEMBER	2015	55	65		60	75	50	80	65	70	80	80	75	80	75	70	63	76	10	20
1852	31	M	DECEMBER	2015	0	15		5	15	15	20	5	10	20	25	25	35	25	15	13	20		10
1853	51	F	DECEMBER	2015	45	10		55	30	65	30	65	35	70	35	60	35	80	40	61	33	35	15
1854	32	M	DECEMBER	2015	65	65		70	75	65	65	35	45	60	95	110	110	105	105	71	71	10	15
1855	60	F	DECEMBER	2015	0	50		5	70	15	85	10	80	25	85	20	80	10	90	13	79		45
1856	35	M	DECEMBER	2015	100	100		110	110	110	110	110	110	110	110	110	110	105	105	>110	>110	40	40
1857	50	F	DECEMBER	2015	35	30		40	35	50	50	45	75	50	95	85	100	85	100	55	65	10	20
1858	14	M	DECEMBER	2015	55	45		65	45	40	20	25	50	45	50	35	30	45	40	41	36	20	15
1859	17	F	DECEMBER	2015	5	15		20	25	25	30	20	25	30	35	30	35	20	20	25	29	10	20
1860	24	M	DECEMBER	2015	0	-5		5	5	10	10	10	10	30	20	20	25	15	25	14	15
1861	25	M	DECEMBER	2015	80	15		95	25	110	45	110	50	110	65	110	80	110	100	>104	53	45	10
1862	41	F	DECEMBER	2015	10	10		10	15	10	10	15	15			10	20			11	14
1863	39	M	DECEMBER	2015	5	5		10	10	20	15	10	15	30	20	30	30	20	15	18	18	15	15
1864	55	F	DECEMBER	2015	5	0		10	10	20	20	25	20	25	30	25	30	25	35	20	20	10	20
1865	36	M	DECEMBER	2015	55	-10		60	5	60	10	45	5	30	20	25	20	15	20	48	10	15
1866	9	F	DECEMBER	2015	0	0		15	5	15	15	10	10	10	5	10	5	15	20	15	10
1867	24	F	NOVEMBER	2015	15	65		15	55	15	75	10	55			25	85	15	95	16	68
1868	36	M	NOVEMBER	2015	0	60		5	70	15	75	20	75			35	75	35	90	19	74	15	55
1869	46	F	NOVEMBER	2015	25	45		55	55	70	60	65	65	60	70	60	75	65	75	63	61	15	20
1870	45	F	NOVEMBER	2015	5	10		15	20	20	30	25	40	30	40	40	30	20	20	25	28	10	10
1871	34	M	NOVEMBER	2015	25	0		40	10	70	15	75	15	100	20	110	20	105	15	>74	15	25
1872	18	M	NOVEMBER	2015	40	40		50	15	20	10	20	10			30	30	30	45	30	10	15	15
1873	38	F	NOVEMBER	2015	15	0		25	10	25	20	30	25	45	30	40	30	45	30	31	21	25	15
1874	60	M	NOVEMBER	2015	95	80		110	100	110	110	110	105	110	110	110	110	105	105	>110	>106	40	40
1875	62	M	NOVEMBER	2015	35	40		85	45	100	55	105	60	110	90	110	100	105	90	>99	68	35	20
1876	10	M	NOVEMBER	2015	25	35		20	20	25	25	15	15	25	20	20	20	25	35	18	18
1877	53	F	NOVEMBER	2015	35	70		40	75	40	80	50	95	50	95	70	105	80	105	51	89	15	45
1878	50	F	NOVEMBER	2015	70	65		75	70	85	75	90	85	95	85	100	85	105	105	88	78	40	40
1879	57	F	NOVEMBER	2015	25	25		30	30	35	25	30	35	45	40	50	40	60	45	39	34	10	15
1880	51	F	NOVEMBER	2015	5	-5		5	5	10	15	25	15	20	20	15	25	20	25	14	15
1881	30	F	NOVEMBER	2015	75	85		110	90	110	95	110	85	110	100	110	100	105	105	>110	93	40	25
1882	30	F	NOVEMBER	2015	10	10		15	20	15	30	25	25	25	35	30	40	80	40	21	29	15	25
1883	60	F	NOVEMBER	2015	20	10		25	15	35	20	40	35	55	40	65	55	90	75	41	31	10	10
1884	29	M	NOVEMBER	2015	90	0		110	10	110	15	110	20	110	15	110	15	105	20	>110	15	45
1885	39	M	NOVEMBER	2015	-10	5		0	0	20	15	15	15	15	15	20	20	10	20	<13	<13
1886	35	M	NOVEMBER	2015	5	5		15	10	20	15	15	20	20	15	15	15	20	15	16	14
1887	55	F	NOVEMBER	2015	45	55		55	60	65	70	50	65	50	65	55	85	85	70	56	70	20	35
1888	39	F	OCTOBER	2015	5	10		10	15	15	15	15	10	25	25	35	25	30	35	19	16	10	15
1889	50	M	OCTOBER	2015	35	50		40	55	55	65	55	55	50	50	50	55	65	75	50	56	10	15
1890	71	M	OCTOBER	2015	20	25		25	25	25	30	30	60	50	60	50	65	40	50	33	46	10	10
1891	20	M	OCTOBER	2015	5	0		15	10	15	10	5	0			30	20	15	30	16	16
1892	45	M	OCTOBER	2015	95	85		110	100	110	110	110	110	110	110	110	110	105	105	>110	>108	40	40
1893	45	M	OCTOBER	2015	0	25		5	25	20	45	10	55	20	80	20	95	20	70	14	55		40
1894	7	M	OCTOBER	2015	55	85		60	95	75	105	85	95			90	100	100	105	78	99	15
1895	84	M	OCTOBER	2015	35	50		45	60	50	60	50	60			70	65	95	90	54	61	15	15
1896	35	M	OCTOBER	2015	0	-10		15	0	10	5	-5	10			15	15	5	5	9	5
1897	22	M	OCTOBER	2015	0	35		10	45	15	45	5	40			10	45	10	55	9	43		35
1898	52	M	OCTOBER	2015	10	25		25	45	40	60	45	50			60	70	75	60	43	56	20	40
1899	25	M	OCTOBER	2015	55	40		60	50	65	60	65	65	70	80	70	70	55	45	65	61	55	40
1900	17	M	OCTOBER	2015	40	40		55	55	65	75	75	60	75	60	70	65	60	20	66	64	15	10
1901	46	M	OCTOBER	2015	10	25		15	50	20	75	25	75	15	70	15	80	30	95	19	70		20
1902	30	F	OCTOBER	2015	20	5		15	10	30	15	30	15	25	10	40	10	50	20	29	13	20
1903	14	F	OCTOBER	2015	75	85		90	95	90	105	100	105	110	110	110	110	105	105	>98	>101	35	35
1904	50	M	OCTOBER	2015	60	50		50	65	55	50	50	65	65	55	65	55	50	65	55	59	45	45
1905	55	F	OCTOBER	2015	35	35		35	35	30	40	35	50	60	60	60	65	60	70	40	48		25
1906	37	M	OCTOBER	2015	0	5		20	15	20	15	30	40	55	80	55	80	60	90	31	38	5	15
1907	19	F	OCTOBER	2015	75	65		90	85	100	105	110	110	110	110	110	110	105	105	>100	>103	40	40
1908	36	F	OCTOBER	2015	0	0		10	10	20	15	10	15	20	25	25	25	20	30	16	19
1909	33	M	OCTOBER	2015	100	30		110	40	110	35	110	35	110	40	110	40	105	35	>110	38	40	10
1910	8	M	OCTOBER	2015	50	35		75	55	90	85	80	85	80	80	75	85	80	80	80	78	15	25
1911	39	F	OCTOBER	2015	20	5		20	10	25	25	20	25	20	20	25	20	35	35	23	20
1912	65	M	OCTOBER	2015	5	15		20	25	20	25	25	25	25	30	55	50	75	80	30	31
1913	7	F	OCTOBER	2015	10	10		10	10	15	15	15	15	20	15	10	10	5	15	13	13
1914	70	F	OCTOBER	2015	5	10		20	20	35	20	45	35	50	40	70	55	80	70	43	33		10
1915	26	M	OCTOBER	2015	80	70		85	75	90	85	85	110	90	110	110	110	105	105	93	>98	20	40
1916	72	F	OCTOBER	2015	20	25		35	35	50	50	60	60	65	70	65	70	60	70	53	54	10
1917	19	F	OCTOBER	2015	100	85		110	95	110	110	110	110	110	110	110	110	105	105	>110	>110	40	40
1918	24	M	OCTOBER	2015	45	0		55	10	55	10	45	25	95	15	105	25	105	10	65	18	35
1919	36	M	SEPTEMBER	2015	55	0		55	10	65	10	45	10	40	20	25	20	15	20	46	13	15
1920	70	M	SEPTEMBER	2015	50	30		55	35	45	35	45	40	65	45	75	60	70	70	55	43	15	15
1921	57	M	SEPTEMBER	2015	85	20		110	25	110	35	110	50	110	65	110	65	105	85	>110	41	40	15
1922	47	M	SEPTEMBER	2015	10	80		10	90	10	100	20	85	40	90	45	90	40	80	21	91	10	30
1923	63	M	SEPTEMBER	2015	5	30		10	45	15	55	15	50	30	60	60	80	70	80	25	58		40
1924	28	F	SEPTEMBER	2015	15	5		30	20	35	10	25	20	25	20	25	20	30	30	29	16	25	15
1925	66	M	SEPTEMBER	2015	10	15		20	25	30	40	25	45	40	80	40	90	40	90	29	50	20	30
1926	42	M	SEPTEMBER	2015	55	10		70	20	70	20	65	35	90	35	90	35	85	35	74	28	50	15
1927	46	M	SEPTEMBER	2015	0	40		15	45	20	30	25	25	35	35	45	50	80	50	36	25	10	15
1928	11	F	SEPTEMBER	2015	80	-5		95	5	110	15	110	15	110	15	110	20	110	20	106	14	50
1929	30	M	SEPTEMBER	2015	75	90		90	110	90	110	85	110	85	110	85	110	80	105	88	>110	15	40
1930	22	M	SEPTEMBER	2015	100	100		110	110	110	110	110	110	110	110	110	110	105	105	>110	>110	40	40
1931	80	F	SEPTEMBER	2015	40	85		50	90	75	90	75	70	90	75	90	80	90	85	73	83	25	20
1932	38	M	SEPTEMBER	2015	45	30		65	40	75	50	65	35	55	40	55	50	60	60	65	44	30	15
1933	11	F	SEPTEMBER	2015	50	45		65	55	70	65	60	45	60	75	65	80	85	95	65	61	10	20
1934	62	M	SEPTEMBER	2015	5	5		10	10	20	15	10	15	40	30	40	40	80	60	20	18
1935	48	F	SEPTEMBER	2015	20	20		25	30	35	50	35	40	30	55	40	55	40	75	34	46
1936	11	M	SEPTEMBER	2015	80	0		110	15	110	20	110	25	110	15	110	20	105	5	>110	18	55
1937	48	M	SEPTEMBER	2015	5	10		15	10	20	20	15	15	30	30	30	55	30	90	30	25	10	10
1938	38	M	SEPTEMBER	2015	-5	-5		5	10	15	20	10	20	20	20	25	25	30	25	14	19
1939	19	F	SEPTEMBER	2015	10	30		20	35	15	40	15	50	25	50	25	65	15	75	18	48		45
1940	42	M	SEPTEMBER	2015	85	85		95	90	110	100	105	90	110	95	110	105	105	105	>105	96	40	25
1941	53	M	SEPTEMBER	2015	65	55		80	70	85	80	90	85	90	80	85	95	95	85	88	79	45	45
1942	12	F	SEPTEMBER	2015	45	85		55	110	70	110	70	105	85	100	110	110	105	105	76	>109		40
1943	8	M	JULY	2015	30	80		55	95	40	100	40	95	40	105	45	110	40	105	46	98	8	30
1944	70	F	JULY	2015	10	5		20	10	20	10	20	15	20	15	30	20	40	35	23	14
1945	11	F	JULY	2015	80	75		95	95	105	110	100	110	110	110	110	110	105	105	>103	>106	40	40
1946	42	M	JULY	2015	75	95		85	110	110	110	110	110	110	110	110	110	105	105	>104	>110	45	40
1947	25	M	JULY	2015	55	70		70	80	80	85	70	75	70	75	70	75	80	85	73	79	15	10
1948	53	F	JULY	2015	25	20		25	30	30	35	40	35	55	35	60	35	70	35	36	31	35	25
1949	72	M	JULY	2015	10	5		20	25	35	30	40	40	50	40	60	60	65	65	40	40	10	10
1950	17	F	JULY	2015	55	75		75	100	90	110	110	110	110	110	110	110	105	105	>96	>108	40	40
1951	65	F	JULY	2015	100	15		110	25	110	30	110	25	110	30	110	35	105	35	>110	26	40
1952	50	M	JULY	2015	95	5		105	10	105	35	100	40	110	40	110	45	105	105	>108	33	55	15
1953	48	F	JULY	2015	0	-5		10	10	15	15	10	10	20	20	25	25	30	30	15	15
1954	59	F	JULY	2015	5	10		20	15	30	20	25	25	25	25	25	25	30	25	25	21
1955	60		JULY	2015	80	25		85	60	105	70	105	70	110	80	110	85	105	85	101	71	40	10
1956	42	M	AUGUST	2015	85	85		95	90	110	100	105	90	100	95	110	105	105	105	>105	96	40	25
1957	7	M	AUGUST	2015	30	25		25	35	25	50	20	40	20	40	30	45	40	55	25	43	30	40
1958	47	M	AUGUST	2015	5	0		15	10	25	20	20	15	20	25	25	30	30	30	21	19
1959	33	F	AUGUST	2015	55	75		90	70	95	95	110	105	110	110	110	110	105	105	>85	>101		40
1960	55	M	AUGUST	2015	55	60		75	80	80	90	85	80	95	95	90	95	105	105	83	86	45	50
1961	20	F	AUGUST	2015	0	5		10	5	15	10	15	10	20	15	25	15	30	20	16	10
1962	49	M	JAN	2014	10	30		15	40	20	55	10	60	15	85	30	85	16	54	-	10
1963	26	F	JAN	2014	25	90		20	95	10	95	5	100	0	100	5	95	15	85	<10	>96	-	40
1964	24	M	JAN	2014	80	80		60	65	60	50	60	30	55	30	35	25	50	30	54	43	20	25
1965	46	F	JAN	2014	20	90		15	50	10	50	30	100	20	100	25	100	45	85	20	>99	-	40
1966	80	M	JAN	2014	85	75		75	75	60	65	55	85	35	100	50	95	85	85	59	80	20	-
1967	30	M	JAN	2014	35	90		35	100	15	100	35	100	60	100	70	100	85	85	38	>99	-	40
1968	79	F	JAN	2014	55	60		50	55	40	40	50	55	55	55	65	75	75	80	51	56	-	-
1969	13	M	JAN	2014	50	55		35	30	35	20	30	20	10	10	30	35	50	80	33	26	20	10
1970	AD	M	JAN	2014	15	60		5	55	-10	55	-5	50	5	40	10	60	20	60	<4	55	-	30
1971	34	F	JAN	2014	90	90		100	100	100	100	100	100	100	100	95	95	85	85	>99	>99	40	40
1972	40	M	JAN	2014	90	40		100	30	100	30	100	40	100	40	95	50	85	55	>99	38	-	10
1973	70	M	JAN	2014	55	90		45	90	30	60	70	65	65	60	80	60	85	85	53	69	-	-
1974	60	M	JAN	2014	85	90		100	100	100	100	100	100	100	100	100	100	85	85	>99	>99	40	40
1975	53	M	JAN	2014	45	45		60	70	70	75	80	80	70	75	75	80	85	75	71	75	20	20
1976	27	F	JAN	2014	20	50		20	50	10	40	15	35	-5	30	15	50	15	70	15	44	-	10
1977	17	M	JAN	2014	30	40		30	35	25	30	45	55	30	30	30	30	50	55	33	38	15	15
1978	13	F	JAN	2014	15	15		15	15	5	5	10	10	0	5	5	0	10	15	11	<8	-	-
1979	80	M	JAN	2014	80	90		70	90	85	85	95	95	85	80	90	85	85	80	85	88	25	-
1980	13	M	JAN	2014	30	45		35	40	30	20	25	20	45	15	10	20	35	70	29	35	15	35
1981	41	M	FEB	2014	10	10		15	10	15	5	15	15	10	10	10	5	-	-	14	9	-	-
1982	34	F	FEB	2014	40	45		25	35	20	15	25	30	40	35	65	15	50	20	29	19	-	-
1983	30	F	FEB	2014	90	70		95	65	100	30	100	25	95	25	90	35	85	55	>98	39	35	10
1984	41	F	FEB	2014	40	35		35	25	15	15	15	10	0	5	10	10	40	20	21	15	-	5
1985	65	M	FEB	2014	25	50		25	50	30	40	45	65	45	65	55	75	85	85	39	58	-	10
1986	13	M	FEB	2014	40	45		20	35	10	10	25	10	15	5	30	35	70	80	23	21	25	15
1987	14	M	FEB	2014	65	60		75	75	85	70	85	70	80	60	75	70	80	85	80	71	25	25
1988	52	M	FEB	2014	70	90		80	100	100	100	100	100	100	100	95	95	85	85	>95	>99	40	40
1989	14	F	FEB	2014	25	90		20	90	20	80	20	95	5	100	5	90	15	85	16	>90	5	35
1990	22	M	FEB	2014	100	95		110	105	110	100	110	105	110	110	110	110	105	105	>110	105	40	40
1991	13	M	FEB	2014	75	55		85	60	90	20	80	30	80	25	90	25	90	85	86	31	55	10
1992	58	F	FEB	2014	10	20		10	20	5	0	10	0	5	-5	10	15	30	20	9	<9	-	-
1993	65	F	FEB	2014	85	90		60	95	60	70	65	70	45	45	60	65	85	75	61	75	20	35
1994	26	F	FEB	2014	25	60		25	60	15	80	10	100	0	100	5	95	10	85	<14	>84	-	30
1995	50	F	FEB	2014	20	35		20	35	20	30	20	25	15	30	10	35	20	35	18	33	-	-
1996	39	M	FEB	2014	25	55		25	55	10	60	5	45	10	60	10	65	15	45	13	56	-	45
1997	20	F	FEB	2014	100	20		110	15	110	10	110	15	110	25	110	40	105	105	>110	19	40	-
1998	62	M	FEB	2014	65	90		60	100	60	100	55	100	40	70	50	100	70	85	56	>99	10	40
1999	21	M	FEB	2014	35	30		20	25	25	10	25	5	15	10	20	15	35	30	23	14	-	-
2000	46	F	FEB	2014	25	35		10	25	5	0	5	0	0	0	5	0	20	10	9	<6	-	-
2001	55	F	FEB	2014	35	65		30	40	20	55	15	60	10	40	5	45	65	40	18	51	-	-
2002	81	M	FEB	2014	50	65		70	60	70	65	70	65	55	55	65	65	70	55	69	64	10	10
[truncated: 218 more rows]
